# Supplementary material for: The DDHD2-STXBP1 interaction mediates long-term memory via generation of saturated free fatty acids
Source: EMBO J. 2024 Feb 5;43(4):533–67. doi: 10.1038/s44318-024-00030-7 (PMC10897203; doi:10.1038/s44318-024-00030-7)
Supplement: Supplementary file 2 — Source Data Fig. 1 [file 44318_2024_30_MOESM2_ESM.zip]

Archive with 14 entries (9 files):
- Figure 1/1A/
- Figure 1/1A/Instrumental conditioning apparatus.tif
- Figure 1/1B/
- Figure 1/1B/Figure 1B 3MO Lever pressing.tif
- Figure 1/1B/Instrumental conditioning 3MO and 12MO.xlsx
- Figure 1/1C/
- Figure 1/1C/Figure 1C 3MO Lever pressing.tif
- Figure 1/1C/Instrumental conditioning 3MO and 12MO.xlsx
- Figure 1/1D/
- Figure 1/1D/Figure 1D 12 MO Lever pressing.tif
- Figure 1/1D/Instrumental conditioning 3MO and 12MO.xlsx
- Figure 1/1E/
- Figure 1/1E/Figure 1E 12 MO Lever Pressing.tif
- Figure 1/1E/Instrumental conditioning 3MO and 12MO.xlsx
