# Supplementary material for: The DDHD2-STXBP1 interaction mediates long-term memory via generation of saturated free fatty acids
Source: EMBO J. 2024 Feb 5;43(4):533–67. doi: 10.1038/s44318-024-00030-7 (PMC10897203; doi:10.1038/s44318-024-00030-7)
Supplement: Supplementary file 2 — Source Data Fig. 1 [file 44318_2024_30_MOESM2_ESM.zip › Figure 1/1B/Instrumental conditioning 3MO and 12MO.xlsx]

## Sheet: 3MO
Animals	Control																	WT/WT																	KO/KO
1	0	0	0	0	0	0	0	0	0	0	0	0	0	0	0	0	0		0	0	0	0.23	0.3	0.13	0.4	0.83	2.07	5.5	5.48	5.64	8.35	10.51	11.12	13.46	20.72		0	0	0	0.53	0.86	1.42	5.25	5.09	6.29	8.29	11.94	9.23	13.79
2	0	0	0	0	0	0	0	0	0	0	0	0	0	0	0	0	0		0	0	0	0	0.47	0	1.8	0	3.92	0	5.56	0	7.44	0.03	6.13	0	14.41		0	0	0	0.03	0.17	0.47	1.47	3.33	4.17	6.57	7.85	7.64	9.1
3	0	0	0	0	0	0	0	0	0	0	0	0	0	0	0	0	0		0	0	0	0.03	0.03	0.17	0.1	0.97	0.6	0	1.37	1.03	1.2	1.57	2.5	2.17	3.27		0	0	0	0.23	0.69	1	4.63	3.9	5.45	0	8.2	4.83	9.17
4	0	0	0	0	0	0	0	0	0	0	0	0	0	0	0	0	0		0	0	0	0.23	0.89	1.61	2.23	3.44	3.03	4.47	7.35	8.16	9.08	15.04	16.46	15.59	15.57		0	0	0	0.27	0.03	0.69	0.03	2.83	0.07	2.03	0	5.27	0.17
5	0	0	0	0	0	0	0	0	0	0	0	0	0	0	0	0	0		0	0	0	0.03	0	0.4	0.07	3.23	0	1	0	0.47	0	0.2	0	0.33	9.6		0	0	0	0	0	0	0.07	0.03	0	0.03	0	0	0
6	0	0	0	0	0	0	0	0	0	0	0	0	0	0	0	0	0		0	0	0	0.03	0.03	0	0	0	0	0	0	0	0.03	0	0.07	0	0		0	0	0	0	0.1	0	0	0.03	0.23	0.03	0.03	0.13	0.03
7	0	0	0	0	0	0	0	0	0	0	0	0	0	0	0	0	0		0	0	0	0.03	0.33	0.37	0.47	0.7	0.9	1.4	1.37	1.67	1.27	1.9	2	2.43	2.87		0	0	0	0.2	0.23	0.77	2.98	5.12	3.74	8.36	13.18	8.8	9.15
8	0	0	0	0	0	0	0	0	0	0	0	0	0	0	0	0	0		0	0	0	0.3	0.13	0.37	1	3.27	2.63	5.4	5.78	5.35	6.7	10.37	8	11.43	14.15		0	0	0	0	0.17	0	3.89	1	9.92	4.1	16.89	5.63	16.19
9	0	0	0	0	0	0	0	0	0	0	0	0	0	0	0	0	0		0	0	0	0.07	0.07	0.03	0	0.07	0	0.03	0	1	0	0	0.27	1.97	0.93		0	0	0	0.03	0	0	0	0	0	0.03	0	0	0
10	0	0	0	0	0	0	0	0	0	0	0	0	0	0	0	0	0		0	0	0	0.3	0.7	1	3.2	5.69	4.93	6.81	8.5	8.44	9.34	17.08	13.95	20.51	17.55		0	0	0	0	0	0	0	0.07	0	0.03	0	0	0
11	0	0	0	0	0	0	0	0	0	0	0	0	0	0	0	0	0		0	0	0	0.37	1.56	3.11	8.35	11.6	12.46	19.56	26.37	23.08	21.36	31.95	33.24	33.16	44.78		0	0	0	0.03	0.2	0.77	4.93	6.16	5.98	12.7	15.94	11.76	9.67
12	0	0	0	0	0	0	0	0	0	0	0	0	0	0	0	0	0		0	0	0	0	0.03	0	0	0.03	0.03	0	0	0	0	0.03	0	0	0		0	0	0	0.07	0.03	0.03	0.03	0.03	0	0	0.03	0.03	0
13	0	0	0	0	0	0	0	0	0	0	0	0	0	0	0	0	0		0	0	0	0.2	0.98	1.41	4	0.13	5.68	7.83	15.2	14.33	16.88	19.68	19.94	17.94	25.94		0	0	0	0.03	0.17	0.73	6.5	9.02	6.82	11.69	12.74	13.23	15.6
14	0	0	0	0	0	0	0	0	0	0	0	0	0	0	0	0	0		0	0	0	0.1	0	0.4	0.23	4.26	3.49	11.76	12.94	12.61	7.54	15.27	20.31	18.65	23.37		0	0	0	0.69	2.44	4.42	9.16	10.94	7.54	15.05	14.64	17.17	16.59
15	0	0	0	0	0	0	0	0	0	0	0	0	0	0	0	0	0		0	0	0	0	0.89	3.8	9.75	9.09	10.66	14.31	15.3	16.36	22.55	24.46	28.84	30.27	37.2		0	0	0	0	0	0.03	0	0.07	0	0.03	0	0.1	0.03
16	0	0	0	0	0	0	0	0	0	0	0	0	0	0	0	0	0		0	0	0	0.63	0.76	0.77	4.39	8.05	7.79	16.04	9.9	26.01	26.04	28.4	42.26	36.06	40.23		0	0	0	0.03	0	0.1	0.03	0	0.4	2.37	1.6	9.61	6.48
17	0	0	0	0	0	0	0	0	0	0	0	0	0	0	0	0	0		0	0	0	0.63	1.68	2.98	6.62	11.95	12.54	16.85	19.65	25	31.65	32.32	33.98	41.1	46.14		0	0	0	0.03	0.03	0	0.1	2.49	6.44	7.63	15.3	13.44	13.4
18	0	0	0	0	0	0	0	0	0	0	0	0	0	0	0	0	0		0	0	0	0	0.4	1.11	4.98	6.95	5.43	8.83	13.31	10.89	17.56	20.09	32.3	32.34	21.29		0	0	0	0.2	0.47	0.93	5.63	7.46	5.58	5.3	13.34	17.49	16.47
19	0	0	0	0	0	0	0	0	0	0	0	0	0	0	0	0	0		0	0	0	1.07	3.07	6.33	7.41	13.71	11.79	16.2	21.68	24.1	21.27	27.16	35.22	36.17	31.47		0	0	0	0.57	1.1	2.09	3.6	6.68	3.3	10.72	7.1	6.78	17.03
20	0	0	0	0	0	0	0	0	0	0	0	0	0	0	0	0	0		0	0	0	0.96	3.11	5.65	15.36	21.36	12.34	23.4	27.68	30.14	19.9	34.7	37.62	39.88	39.7		0	0	0	0.03	0.73	1.06	11.6	15.36	15.41	15.54	24.12	17.93	31.9
	Days	Control		Combined WT/WT		Combined KO/KO
	1	0	0	0	0	0	0
	2	0	0	0	0	0	0
	3	0	0	0	0	0	0
	4	0	0	0.2605	0.072262	0.1485	0.047513
	5	0	0	0.7715	0.209418	0.371	0.131515
	6	0	0	1.482	0.426439	0.7255	0.234015
	7	0	0	3.518	0.934563	2.995	0.770282
	8	0	0	5.2665	1.30607	3.9805	0.962383
	9	0	0	5.0145	1.03917	4.067	0.929842
	10	0	0	7.9695	1.68165	5.525	1.21934
	11	0	0	9.872	1.98726	8.145	1.68671
	12	0	0	10.714	1.28356	7.4535	1.40227
	13	0	0	11.408	1.22602	9.2385	1.2523
	14	0	0	14.538	1.78674	11.2205	1.31262
	15	0	0	17.2105	1.31002	12.828	0.834165
	16	0	0	17.673	1.38847	14.744	0.902038
	17	0	0	20.4595	1.44236	15.484	0.812239
[truncated: 4 more columns]

## Sheet: 12MO
Animals	Control																	Combined WT/WT																	Combined KO/KO
1	0	0	0	0	0	0	0	0	0	0	0	0	0	0	0	0	0		0	0	0	0.066667	0.770713	0.688231	2.55418	4.35742	6.96839	16.5563	12.2937	21.8354	30.2009	23.3452	21.1883	21.0046	22.8261		0	0	0	0.3	0.4	0.566667	1.4	0.866667	0.666667	0.7	0.633333	0.233333	0.666667
2	0	0	0	0	0	0	0	0	0	0	0	0	0	0	0	0	0		0	0	0	0	0.76864	1.15674	3.69959	3.70534	6.56763	9.68367	11.8194	19.311	14.5476	19.8746	20.6322	24.1049	28.2293		0	0	0	0	0	0	0	0	0	0	0	0	0
3	0	0	0	0	0	0	0	0	0	0	0	0	0	0	0	0	0		0	0	0	0.1	1.00503	0.466667	3.80256	0	3.40364	4.8014	7.51912	9.55204	18.9542	25.083	16.6347	19.3384	26.9912		0	0	0	0.133333	0.3	0.6	2.63333	1.36667	2	3.76667	3.93333	0.066667	5.03333
4	0	0	0	0	0	0	0	0	0	0	0	0	0	0	0	0	0		0	0	0	0	0.784929	1.0929	2.65415	2.6	6.66667	12.9561	14.1155	24.1183	22.4916	27.4854	24.031	30.1337	25.461		0	0	0	0	0	0.066667	0	0	0	0	0	3.86667	0
5	0	0	0	0	0	0	0	0	0	0	0	0	0	0	0	0	0		0	0	0	0.033333	0.812678	1.22624	3.04942	4.82417	6.71698	14.0351	13.3382	19.3488	19.2814	19.7808	22.8989	20.3658	26.0417		0	0	0	0	0.033333	0	0	0.033333	0.1	0	0.1	0	0
6	0	0	0	0	0	0	0	0	0	0	0	0	0	0	0	0	0		0	0	0	0.03	0.82	1.42	4.14	4.06	5.79	10.49	9.9	13.68	17.07	18.76	20.73	29.64	21.54		0	0	0	0.566667	0.772201	0.433333	1.06667	1.53333	1.96667	2.7	3.8	2.8	5.83333
7	0	0	0	0	0	0	0	0	0	0	0	0	0	0	0	0	0		0	0	0	0	0.07	0.47	1.53	3.1	6.61	5.03	16.51	12.3	12.3	31.68	30.33	13.95	27.22		0	0	0	0	0	0	0	0.066667	0	0.033333	0	1	0
8	0	0	0	0	0	0	0	0	0	0	0	0	0	0	0	0	0		0	0	0	0.3	0.81	0.99	3	2.2	4	3.93	7.26	6.07	11.95	6.8	11.29	12.47	17.51		0	0	0	0	0	0	0	0	0	0	0	0	0
9	0	0	0	0	0	0	0	0	0	0	0	0	0	0	0	0	0		0	0	0	0	0.17	0.79	1.9	10.25	7.14	3.8	7.22	10.47	10.73	16.95	10.27	11.49	16.27		0	0	0	0.166667	0.033333	0.633333	0	1.4	1.33333	1.96667	4.73333	3.26667	1.63333
10	0	0	0	0	0	0	0	0	0	0	0	0	0	0	0	0	0		0	0	0	0.03	0	0.37	3.16	3.76	6.04	5.47	6.87	12.49	8.7	7.97	12.6	15.38	22.85		0	0	0	0.533333	0.533333	0.466667	0.333333	0.666667	0.9	1.06667	2.23333	1.7	1.4
11	0	0	0	0	0	0	0	0	0	0	0	0	0	0	0	0	0		0	0	0	0.3	0.366667	1.2407	3.51076	3.38762	4.15129	8.09173	7.87757	12.4099	19.8003	16.8919	18.5989	21.059	27.2446		0	0	0	0.672269	0.6	0.366667	1.1	1.36667	1.7	2.56667	3.6	2.66667	1.66667
12	0	0	0	0	0	0	0	0	0	0	0	0	0	0	0	0	0		0	0	0	0.566667	0.333333	0.6	1.46667	3.48113	3.47682	8.01649	7.68861	14.1844	20.3571	17.8877	21.8909	22.1944	26.5759		0	0	0	0.133333	0.2	0.2	0.433333	0.4	0.633333	1.16667	1.06667	1.1	0.5
13	0	0	0	0	0	0	0	0	0	0	0	0	0	0	0	0	0		0	0	0	0.233333	0.1	0.533333	4.01991	5.22788	8.05259	11.7445	11.1585	16.8177	19.3158	21.3026	30.5363	27.4858	19.6429		0	0	0	0.433333	0.266667	0.266667	1.66667	1.46667	1.66667	3.6	4.43333	3.6	4.33333
14	0	0	0	0	0	0	0	0	0	0	0	0	0	0	0	0	0		0	0	0	0.033333	0.740466	1.22249	2.76667	4.45633	8.08179	13.5858	13.5198	18.9687	22.864	24.9807	19.3878	19.8342	32.7953		0	0	0	0.5	0.066667	0.233333	0.266667	0.266667	0.566667	0.633333	1.3	0.033333	1.3
15	0	0	0	0	0	0	0	0	0	0	0	0	0	0	0	0	0		0	0	0	0.956023	2.46914	2.03874	3.16709	2.32872	3.83737	7.32658	7.49365	10.9743	0.066667	22.0622	17.5661	24.1438	22.7306		0	0	0	0	0.033333	0.133333	0.166667	0.033333	0.033333	0.2	0	0	0
16	0	0	0	0	0	0	0	0	0	0	0	0	0	0	0	0	0		0	0	0	0.033333	0.760746	1.20627	3.16535	4.13761	4.87421	13.4559	13.6223	14.9331	22.9551	17.063	26.3158	28.1662	29.1194		0	0	0	0.2	0.07	0.07	0.13	0.23	0.03	0	0.07	0.07	0.23
17	0	0	0	0	0	0	0	0	0	0	0	0	0	0	0	0	0		0	0	0	0.033333	0.743218	1.02617	3.10745	2.63036	6.53931	11.7193	11.4754	18.3139	23.8736	27.3179	25.0582	29.9654	27.5072		0	0	0	0.78	0.63	1.03	1.73	8.81	3.2	3.5	3.97	5.8	7.4
18	0	0	0	0	0	0	0	0	0	0	0	0	0	0	0	0	0		0	0	0	0.23	0.13	1.03	1	7.08	7.5	4.68	5.9	15.61	10	8.8	11.67	17.1	22.6		0	0	0	0	0.37	0.03	0.17	0	1.27	2.23	3.13	3.17	6.93
19	0	0	0	0	0	0	0	0	0	0	0	0	0	0	0	0	0		0	0	0	0	0.07	0	1.73	0.8	3.11	3.97	3.63	9.06	11.13	14.95	14.03	13.77	13.63		0	0	0	1.03	0.87	1.06	1.63	2.5	2.37	3.23	4.13	4.77	4.97
20	0	0	0	0	0	0	0	0	0	0	0	0	0	0	0	0	0		0	0	0	0.03	0.72	1.17	2.76	3.36	8.11	11.92	10.25	17.29	21.34	21.93	15.73	17.13	23.06		0	0	0	0.4	0	0.37	0.03	1.3	1.67	3.07	3.37	4.4	5.13
Days	Control		Combined WT/WT		Combined KO/KO
1	0	0	0	0	0	0
2	0	0	0	0	0	0
3	0	0	0	0	0	0
4	0	0	0.148801	0.053832	0.292447	0.068966
5	0	0	0.622278	0.122054	0.258943	0.064158
6	0	0	0.936924	0.101594	0.326333	0.07268
7	0	0	2.80919	0.197792	0.637833	0.177539
8	0	0	3.78733	0.482066	1.11533	0.436375
9	0	0	5.88183	0.377032	1.00533	0.213657
10	0	0	9.06314	0.906404	1.5215	0.320796
11	0	0	9.97309	0.748372	2.02517	0.413926
12	0	0	14.8869	1.0348	1.92717	0.429873
13	0	0	16.8964	1.54379	2.35133	0.587614
14	0	0	19.5457	1.46623	3.3835	0.746866
15	0	0	19.5694	1.33595	3.783	0.776345
16	0	0	20.9363	1.34185	4.44269	0.990057
17	0	0	23.9923	1.04898	4.38933	0.980194
[truncated: 4 more columns]
