# Supplementary material for: The DDHD2-STXBP1 interaction mediates long-term memory via generation of saturated free fatty acids
Source: EMBO J. 2024 Feb 5;43(4):533–67. doi: 10.1038/s44318-024-00030-7 (PMC10897203; doi:10.1038/s44318-024-00030-7)
Supplement: Supplementary file 3 — Source Data Fig. 2 [file 44318_2024_30_MOESM3_ESM.zip]

Archive with 5 entries (3 files):
- Figure 2/2A/
- Figure 2/2A/Figure 2A Illustration of FFA profiling.tif
- Figure 2/2B/
- Figure 2/2B/FFA_PL.tsv
- Figure 2/2B/Figure 2B 12MO FFA Profile.tif
