# Supplementary material for: The DDHD2-STXBP1 interaction mediates long-term memory via generation of saturated free fatty acids
Source: EMBO J. 2024 Feb 5;43(4):533–67. doi: 10.1038/s44318-024-00030-7 (PMC10897203; doi:10.1038/s44318-024-00030-7)
Supplement: Supplementary file 3 — Source Data Fig. 2 [file 44318_2024_30_MOESM3_ESM.zip › Figure 2/2B/FFA_PL.tsv]

# ALL ABUNDANCES IN pmol/mg tissue
# CLASS	POS	CHAIN	CONDITION	REGION	R1	R2	R3	R4	R5	R6	R7	R8
FFA	-	10:0	CTL_KO	AM	4.845433807777738	4.636589467586523	3.2675359710505694	5.02053493080226	4.768926958181247	3.2715159441616275
FFA	-	10:0	INS_KO	AM	4.774694979544324	6.683914369258653	6.756181174128627	6.396284789451231	6.182620791564254	6.524087825508769
FFA	-	10:0	CTL_KO	CB	1.0365828743817471	1.0394314172224977	0.8879729066082541	1.0284539249410292	1.0313739152139996	0.8757001041048323
FFA	-	10:0	INS_KO	CB	1.09564422850817	1.1411249207652152	0.967204059384813	0.18985324226071124	0.9858107134190839	1.0102218660914812
FFA	-	10:0	CTL_KO	CX	0.5502381513500121	0.5518101851255744	0.41970363515326947	0.521489103109783	0.546111365214887	0.4161354423422278
FFA	-	10:0	INS_KO	CX	0.5856898116769731	0.557516444974226	0.8562865879255899	0.6537713832264069	0.6051131982887094	0.8739197871647459
FFA	-	10:0	CTL_KO	DH	3.2532608615883687	2.828194392553762	3.6612129997788636	3.2491556906132226	3.047221007021106	3.472407498438645
FFA	-	10:0	INS_KO	DH	3.6753828999967877	3.824811574763256	5.749780074877978	3.8426187910733	3.7243880053300784	5.555633971578882
FFA	-	10:0	CTL_KO	VH	3.3907119142441533	3.375528705255508	4.451255012247185	3.9652585313133355	3.414778031415677	4.217476600001283
FFA	-	10:0	INS_KO	VH	4.5050984957925655	5.0387768962715915	6.249232059049023	4.7384489506411445	4.51721244706207	5.444473545081905
FFA	-	12:0	CTL_KO	AM	30.54730461950632	28.034472228387802	25.900413883179223	32.83710928438576	30.064978757093062	23.52899933573856
FFA	-	12:0	INS_KO	AM	21.849411435367692	29.463642152334966	26.709895310638963	29.52761441896431	27.253868990909847	27.319841447153255
FFA	-	12:0	CTL_KO	CB	6.483401928036512	6.856765135973532	4.249972929760449	6.106612498266047	6.450822018850399	6.176837077732346
FFA	-	12:0	INS_KO	CB	8.225264820770713	8.261967757311318	5.985469215997787	5.285538298569277	5.853411492240381	6.318524602549119
FFA	-	12:0	CTL_KO	CX	1.9559335817570485	1.842884503424459	1.3099934139373048	1.965352170421651	1.9412640798938707	1.4098705249614225
FFA	-	12:0	INS_KO	CX	1.4651414428891818	1.5233548452622128	3.2245442446652497	1.5189819663537414	1.5137303172707106	3.1461081376349624
FFA	-	12:0	CTL_KO	DH	33.776809300585356	28.648409318717928	36.089131404786855	34.01428533651052	31.637611378214956	34.522786510963215
FFA	-	12:0	INS_KO	DH	20.228387341462593	25.948602088885885	31.373325775769544	26.98745321783956	25.723535973298183	30.861672764196214
FFA	-	12:0	CTL_KO	VH	24.596099983483377	22.7371509422235	32.89054932795931	31.02421632647245	23.933525344370377	31.835738445835403
FFA	-	12:0	INS_KO	VH	22.10564894771123	23.268756878197948	27.40149947097856	23.891304113625214	21.52724088048022	24.511166788702127
FFA	-	14:0	CTL_KO	AM	8.21200061785718	7.513666027720154	6.270553369458088	8.859504958261999	8.082337450206802	5.8597648078129945
FFA	-	14:0	INS_KO	AM	8.799951618052937	12.322046243060658	11.974231596638036	12.006742874131032	11.39789277483111	11.799679568173918
FFA	-	14:0	CTL_KO	CB	2.045775680710172	1.784805705265498	1.4811212512704603	1.8748133748020344	1.8268456970045421	1.5332644313946044
FFA	-	14:0	INS_KO	CB	2.1269316767169264	2.1124464005737877	1.8108738624551939	3.9311440581122183	1.7970772104809742	4.037456089652415
FFA	-	14:0	CTL_KO	CX	10.481898916865179	6.277202691629555	5.027319646807929	6.734665707818574	6.6328580882755865	5.392943500589208
FFA	-	14:0	INS_KO	CX	7.893389022561277	8.294308093522092	14.764127726685297	8.101871274081573	8.15515957688091	9.908148788210854
FFA	-	14:0	CTL_KO	DH	5.529928850939742	4.320974951799277	7.915880695525158	5.774629906817068	5.1797000237135595	7.7340200329569635
FFA	-	14:0	INS_KO	DH	4.912777504229791	8.328186836832387	11.247772257325519	8.568043776242401	8.208403263750029	11.038048908538858
FFA	-	14:0	CTL_KO	VH	7.744304568620196	7.161798817169445	16.718914738997892	7.925006914643114	7.534928296911277	11.046036400486686
FFA	-	14:0	INS_KO	VH	6.3057077886003725	12.008910380015639	15.386648471680884	11.650026316855184	10.882952357791426	14.750549965613928
FFA	-	16:0	CTL_KO	AM	20.122439724777678	19.764804324675005	15.876062408608586	20.343591402218987	19.804716992281186	14.944875335210844
FFA	-	16:0	INS_KO	AM	18.314626595523336	28.629084685705728	25.882058908176163	28.790804126417203	26.4819033342778	26.486871955373385
FFA	-	16:0	CTL_KO	CB	17.401718604914187	14.131166661388924	11.389656946880653	14.390304027508003	14.234831787528156	11.467905226556857
FFA	-	16:0	INS_KO	CB	16.695889286390184	16.859865778712837	13.703314628811059	25.02604588658646	13.793632884904014	24.754210180385076
FFA	-	16:0	CTL_KO	CX	7.958192391930537	3.7992599441895005	3.1836481171500166	4.702099461313062	4.325540253692126	3.33826250506102
FFA	-	16:0	INS_KO	CX	4.562697470622502	4.811471749076156	9.885748711106693	4.6670535295155995	4.71401141735233	6.880254113392434
FFA	-	16:0	CTL_KO	DH	15.860428705288337	12.240906915794707	10.948430093985143	22.924216620757857	20.335919294712166	23.635861736351146
FFA	-	16:0	INS_KO	DH	22.468128431979224	25.39302397528897	11.312429412730669	26.742558724681224	9.098275545621709	10.850220033144838
FFA	-	16:0	CTL_KO	VH	26.434016939238138	16.48263766676201	15.314712211614587	27.023647275981478	25.784184774486054	14.125352150695852
FFA	-	16:0	INS_KO	VH	10.020670337711005	16.058658387709723	17.46393895840548	17.825558323001715	15.281078536897715	33.454820936368556
FFA	-	16:1	CTL_KO	AM	53.90960841866325	48.675901511068936	43.094712725089394	53.961518030476405	48.32838569879413	39.83209742215312
FFA	-	16:1	INS_KO	AM	30.057520497954968	37.09524711300305	38.9256928820555	34.93063109199518	34.31310357952782	36.85709954415772
FFA	-	16:1	CTL_KO	CB	11.941758129965365	9.78207227924892	6.267999817983704	11.04427925936803	10.403472160710423	7.9843537583286155
FFA	-	16:1	INS_KO	CB	10.103217048260365	10.954490378887668	8.966588113997869	12.72689647890406	10.58634572910155	11.638071089744752
FFA	-	16:1	CTL_KO	CX	40.62037471701155	29.099767789811924	25.875525340464634	28.591541244178618	29.383419570323625	25.736259416355217
FFA	-	16:1	INS_KO	CX	19.38315480130912	21.258208305170474	36.272347890046035	19.136571808772782	20.025963506454577	24.29342189197095
FFA	-	16:1	CTL_KO	DH	56.196184674165885	47.64608346452911	63.47182896732099	54.08638844811809	52.637092978135385	56.67283701326703
FFA	-	16:1	INS_KO	DH	41.350716393863486	49.78154531239969	54.282389915357896	45.606608740614625	46.19336845111891	50.648639371494525
FFA	-	16:1	CTL_KO	VH	39.84001828918451	43.111080532287325	49.44131358304504	38.100802557328755	41.76214353782983	45.488564096891146
FFA	-	16:1	INS_KO	VH	33.214653702823014	38.18810454826844	41.62321308697831	34.48942685289978	33.75511334748059	35.02271982251366
FFA	-	18:0	CTL_KO	AM	22.728027990203056	22.725510859359122	16.17961306785217	22.613194807830343	22.369164390357742	15.025089559501291
FFA	-	18:0	INS_KO	AM	23.939138580526834	32.671166137539835	31.342700498716283	32.0286622872615	30.220828677224347	31.08942591578782
FFA	-	18:0	CTL_KO	CB	15.167424622779604	13.28239870845812	10.130916123055751	13.33489028318158	13.280971794602475	10.198704674820915
FFA	-	18:0	INS_KO	CB	14.545995024338222	15.034541335047223	12.618862349921805	12.440442624573034	12.781980198269173	20.531209833274385
FFA	-	18:0	CTL_KO	CX	31.08664283782805	19.11931145191517	14.750240626322503	20.903092423808914	20.404349838902554	14.539329580192094
FFA	-	18:0	INS_KO	CX	20.768525188494067	21.695373201710314	35.45173637631657	21.438432527729002	21.45727729933698	26.656953771238197
FFA	-	18:0	CTL_KO	DH	20.927978655986596	17.241712791515877	25.10443626031291	21.938373064846946	19.602540007774113	24.94965023788034
FFA	-	18:0	INS_KO	DH	19.80783621266017	27.169431311933234	35.08054047782857	28.27376986812142	26.937801500974672	34.48710681620473
FFA	-	18:0	CTL_KO	VH	25.194799183789296	22.987060435070454	36.3759121135048	30.199000952445957	24.35923804637482	31.48470121709584
FFA	-	18:0	INS_KO	VH	32.32936646778246	35.08690121679658	45.055818936681405	34.488071410964665	31.94220014668216	39.82812094194279
FFA	-	18:1	CTL_KO	AM	55.00330600004598	49.18204859321453	42.929866135537516	56.903204001457766	50.57477307551347	41.57161150770597
FFA	-	18:1	INS_KO	AM	31.5318836015413	39.88235563355747	39.14120219168543	38.678949717346086	36.89117896104066	38.3777520863926
FFA	-	18:1	CTL_KO	CB	25.15460583887593	25.737546544854702	17.955950323960863	24.478125461815	25.02820078440922	22.48511297249366
FFA	-	18:1	INS_KO	CB	19.977544333141942	20.595673035320612	16.394207268331087	17.42234788818538	23.463178796325106	24.514907084975064
FFA	-	18:1	CTL_KO	CX	41.3490112935703	32.23562262131066	24.979581156237227	31.767677401873698	32.560974551050094	25.8593181730689
FFA	-	18:1	INS_KO	CX	27.86127810846526	26.994130303192154	40.50030368992559	30.76654176638843	28.78524906614395	34.49593492354042
FFA	-	18:1	CTL_KO	DH	47.81516655462936	42.82657822000214	54.45022326579326	46.60803758379497	44.786872672836175	49.99543335271118
FFA	-	18:1	INS_KO	DH	29.77632163005396	36.32595098302993	41.309120820117315	36.401103391028784	35.32448000590554	40.217978186205926
FFA	-	18:1	CTL_KO	VH	42.340633787403576	55.93111065610407	50.97702961061458	53.516066039170504	43.32714981301501	47.7391311829458
FFA	-	18:1	INS_KO	VH	36.10109000277737	40.184982817478286	48.73489258083209	38.059061065236136	36.11259681788915	42.73639920210799
FFA	-	18:2	CTL_KO	AM	9.74356553285757	9.901661673144902	6.706078006849341	9.556736517635693	9.589719761286135	6.286252895822289
FFA	-	18:2	INS_KO	AM	7.144069706763289	10.158062525984139	9.66398624396418	9.995816293975317	9.396207836535329	9.627408538526167
FFA	-	18:2	CTL_KO	CB	1.842357399659131	1.7273639900202615	1.3600172675933273	1.9383302827651754	1.8330993222739091	1.2952382618051954
FFA	-	18:2	INS_KO	CB	1.528672699614993	1.6676817361134726	1.9196639473379882	1.5929315893245595	1.8579604905529608	1.7955049965504901
FFA	-	18:2	CTL_KO	CX	4.982546102568819	3.210476330265046	3.039637633571785	3.7709046968169204	3.5593231378835903	3.0744022580937918
FFA	-	18:2	INS_KO	CX	4.702882648745293	4.874559717311234	7.977048336729649	4.890996590404936	4.858845593729193	5.63988771356406
FFA	-	18:2	CTL_KO	DH	10.622906133132567	8.752760612058314	12.41176405712972	10.88553567686766	9.950122078034171	11.979713699049743
FFA	-	18:2	INS_KO	DH	8.039669144960264	12.072711281087795	14.961014993982806	12.33366807902488	11.856675427862426	14.642572495862625
FFA	-	18:2	CTL_KO	VH	6.504334777807179	7.022359887410539	9.741033954513284	6.222047338515431	6.8126170994979205	9.608875737163482
FFA	-	18:2	INS_KO	VH	8.845654770406304	9.547968190446582	11.318251623646166	9.46095174882219	8.71628549569007	10.055797209650859
FFA	-	18:3	CTL_KO	AM	1.8672418238986175	1.6251383088126623	1.1661949385619768	2.1062223704869365	1.8377590582581127	1.0321670574496742
FFA	-	18:3	INS_KO	AM	1.093564254240787	1.8209381479519813	1.8074247614217425	1.7565181113490507	1.6843677868555829	1.7620110018098851
FFA	-	18:3	CTL_KO	CB	0.2748924644946171	0.2747969973932362	0.20824384810778504	0.2736141584161748	0.2735110953263024	0.20996707239783785
FFA	-	18:3	INS_KO	CB	0.19266538354829998	0.19163298691322625	0.25815848281159554	0.2941068371674728	0.2622691811159919	0.26790176195209603
FFA	-	18:3	CTL_KO	CX	1.345579217915865	1.3362836525333872	1.0075912756700713	1.2903120348268966	1.335487373781496	1.0355965333243513
FFA	-	18:3	INS_KO	CX	1.468635946436333	1.4668538928636023	3.244665441213406	1.5800335635756544	1.5173407099661094	1.7551726430468682
FFA	-	18:3	CTL_KO	DH	1.9039162706844812	1.55412135877608	2.2744914493865345	1.8325677936603393	1.7833349068744644	2.0697538274466916
FFA	-	18:3	INS_KO	DH	1.024538166478607	1.7919703067791206	2.6957146700122343	1.7857290684477645	1.737817103001574	2.819371629700236
FFA	-	18:3	CTL_KO	VH	1.5635721123357855	1.6257925595849525	2.330370643962118	1.5230734633632177	1.6075174865362225	2.1730836546076917
FFA	-	18:3	INS_KO	VH	1.6868283477161485	2.187105687560001	2.30464896743453	2.5464176122144537	2.1191038651726686	2.1894396378525665
FFA	-	20:0	CTL_KO	AM	5.881787364427212	5.52203230386294	4.844751682985037	6.193750236579451	5.7889170376204655	4.848499557052223
FFA	-	20:0	INS_KO	AM	5.582015732512988	7.741929882335315	7.647295600306416	7.485344205902437	7.1612851411601675	7.473533496846167
FFA	-	20:0	CTL_KO	CB	2.946339332817752	3.0578992332860615	2.5439947189132326	2.834830873109901	2.9315336075272107	2.469088477754324
FFA	-	20:0	INS_KO	CB	2.7944415391430404	2.93178999130235	2.5934249611568005	3.3718749190923374	2.7172891052004657	2.871411917463076
FFA	-	20:0	CTL_KO	CX	8.375077697819343	4.830506314786705	3.6845853438054545	4.796347148796193	4.898642519089663	3.8204222146523823
FFA	-	20:0	INS_KO	CX	5.035288747617221	5.336266998390773	7.813136431287351	5.125876902998194	5.202275364247384	6.471339061804461
FFA	-	20:0	CTL_KO	DH	6.839625151445427	5.818654344245338	9.698971340945056	6.728172401597926	6.406448891853884	9.0112364647411
FFA	-	20:0	INS_KO	DH	6.968317467501848	10.69165464287562	14.435272889149477	10.483065127222103	10.282209622516586	14.915902030504238
FFA	-	20:0	CTL_KO	VH	5.069066457735321	5.018664855344648	5.862358612989005	6.503669730737313	5.092394839977281	5.5860694431308495
FFA	-	20:0	INS_KO	VH	6.322702542593729	7.0304101995891575	8.756185271894488	6.668027132827306	6.321727712447181	7.644069615991263
FFA	-	20:4	CTL_KO	AM	8.220778766201299	7.558606170485578	7.204523227677994	8.82327675457038	8.090976996208646	7.321664216708402
FFA	-	20:4	INS_KO	AM	7.646193555872068	10.420215825323657	10.164098024875729	10.135684482314067	9.638699638424384	9.996806092833173
FFA	-	20:4	CTL_KO	CB	0.44004989531939037	0.4470851586016706	0.3962458501413684	0.43117505596167754	0.4378385893127602	0.3883439089681607
FFA	-	20:4	INS_KO	CB	0.43425385483455303	0.4486610430114034	0.4006915845379441	0.8830035322174716	0.4132970658364372	0.42885912685761746
FFA	-	20:4	CTL_KO	CX	1.9015548497919907	1.2843517020886688	1.2113282755914005	1.273731295451708	1.3028854615858487	1.231781967355269
FFA	-	20:4	INS_KO	CX	2.066576633641278	2.119621106486618	4.103097372160564	2.170666834850054	2.1351110628181567	2.721565120542127
FFA	-	20:4	CTL_KO	DH	4.816303718544022	3.6230586470291897	5.301224848479121	5.004999667736494	4.511271149702901	5.2701661273882605
FFA	-	20:4	INS_KO	DH	3.0120342754231832	6.1117815723351825	10.913410381855638	6.297464715516749	6.028551884619825	10.666874706039819
FFA	-	20:4	CTL_KO	VH	5.951650164837213	6.875653120021787	8.833143057837722	5.5356623866883305	6.434369333691694	7.859417583101239
FFA	-	20:4	INS_KO	VH	7.969532315315035	8.698559258621966	10.019682133032397	8.478971756691482	7.896030901700365	8.852279353374783
FFA	-	20:5	CTL_KO	AM	0.23426295744310816	0.234410724661452	0.2072196035805859	0.23302144770825534	0.23056406864137483	0.1935549447110205
FFA	-	20:5	INS_KO	AM	0.24840837219947465	0.32507839149785317	0.3005005817930885	0.32387128436374896	0.3006975121355142	0.3039187783521129
FFA	-	20:5	CTL_KO	CB	0.04743847390495516	0.049772458144324495	0.04167937919861076	0.04518586600334191	0.04720008961397548	0.04280191906077845
FFA	-	20:5	INS_KO	CB	0.048973015221652094	0.048382425812347425	0.040951921381307814	0.02175313380762642	0.04331230570564236	0.046232081213360726
FFA	-	20:5	CTL_KO	CX	0.19319059409834646	0.18052141572327973	0.13984306409859143	0.19571794243981253	0.1917416646426089	0.14924470754254848
FFA	-	20:5	INS_KO	CX	0.17366378897947266	0.19670478666270316	0.21149644716774277	0.16661764516170913	0.17942304728746533	0.19318444631168424
FFA	-	20:5	CTL_KO	DH	0.269447660210667	0.19738533132861452	0.2792570340111841	0.25312672675065123	0.2523826417306581	0.24743694417384235
FFA	-	20:5	INS_KO	DH	0.15800524849821335	0.2885970406321062	0.38007301052451914	0.2618791744774354	0.2664829014063564	0.3448171894786941
FFA	-	20:5	CTL_KO	VH	0.17013509146054503	0.19157880818319256	0.23795184016910279	0.16030459334502467	0.18157560016194388	0.21367576035859073
FFA	-	20:5	INS_KO	VH	0.17065752069537296	0.20449694767671228	0.22330151722268599	0.17414092847140775	0.1768485290596912	0.18643813989453942
FFA	-	22:0	CTL_KO	AM	8.69629455838016	7.835275066425042	6.863252395590024	9.520181593058552	8.558984644300471	7.224308130635925
FFA	-	22:0	INS_KO	AM	5.676784850802981	8.625072962469831	7.209152780473626	8.942365385798796	7.978192490284595	7.698954458325744
FFA	-	22:0	CTL_KO	CB	5.137644449719867	5.054411019501191	4.465348828606248	5.1874494221238034	5.111827140927304	4.50808171340765
FFA	-	22:0	INS_KO	CB	4.83160539030371	4.840509635198163	3.9509385452587655	5.298386030898893	4.97236005584062	5.006990653213455
FFA	-	22:0	CTL_KO	CX	13.502649406865974	4.608767342729262	3.5357701966559265	5.3285901226483	5.064011515439313	3.9047211733910503
FFA	-	22:0	INS_KO	CX	4.537692863924723	4.47078320536272	7.85587782443404	4.934272768741084	4.688177576248756	5.722634557417596
FFA	-	22:0	CTL_KO	DH	13.44439349656549	11.574225014212871	14.372266698065692	13.696399286447209	12.592915241783011	13.914571855024803
FFA	-	22:0	INS_KO	DH	7.207349187142431	10.90504556914333	14.435517939944607	11.7003768535778	10.98649243362338	14.338409247659012
FFA	-	22:0	CTL_KO	VH	12.598514874910776	12.25218273786181	15.3459139774299	12.504157899887126	12.559710476780435	13.448066960512962
FFA	-	22:0	INS_KO	VH	10.508045812804214	10.863769794865709	13.112663209530877	11.452394862985068	10.143642906235339	11.966861804106863
FFA	-	22:1	CTL_KO	AM	7.080329829976498	7.302824510484311	4.99571207247017	6.857947591923639	6.968535148450552	4.970136497072741
FFA	-	22:1	INS_KO	AM	4.9885815409211425	6.51989063656086	6.907660141386323	6.103416484242272	6.030898838818796	6.511973804856976
FFA	-	22:1	CTL_KO	CB	0.9457395768727812	0.9945372441543561	0.7325654987541275	0.8986529685489872	0.9409871166874908	0.7019384129313708
FFA	-	22:1	INS_KO	CB	0.7034654851881698	0.7505558418784638	0.8696627236087541	0.5777384022231532	0.861391747901834	0.9216887754920952
FFA	-	22:1	CTL_KO	CX	3.1006670084820365	1.9429557104523312	1.5818018141111043	2.1813626545836318	2.1012540318838493	1.7287267987878563
FFA	-	22:1	INS_KO	CX	2.05486809318455	2.2790433268569257	3.9225265753078666	2.007593842444102	2.1230142289279152	2.592991640063915
FFA	-	22:1	CTL_KO	DH	3.803983065428507	2.5184547226306297	4.251999924036777	3.5844556668551117	3.5630641379513692	3.7822515824154235
FFA	-	22:1	INS_KO	DH	1.841149161139971	4.052263997186749	5.009775637864161	4.293678986437302	4.054761524685718	4.702694515762066
FFA	-	22:1	CTL_KO	VH	3.839934597209665	3.4858589515846843	4.962383167114165	3.9693889460137544	3.7002476343871322	4.901992182303709
FFA	-	22:1	INS_KO	VH	4.178423567679129	5.146905301384238	7.825819947898198	4.213212281875956	4.387033821934842	6.39911768813205
FFA	-	22:6	CTL_KO	AM	13.349134155720396	13.119613952004224	8.82803757580152	13.503197536703182	13.138358353261653	8.500024663378008
FFA	-	22:6	INS_KO	AM	11.716738683685708	14.115788407427402	14.260162573607557	13.505436007660585	13.057104276870348	13.776855072343539
FFA	-	22:6	CTL_KO	CB	4.739731158747518	4.914903742813428	3.8813638606163683	4.558825696155355	4.715913414231199	3.736854980616889
FFA	-	22:6	INS_KO	CB	4.614449919309975	4.92068732723568	4.165406556851316	4.088033660573438	4.369801216070865	5.905746275874895
FFA	-	22:6	CTL_KO	CX	14.653260769612354	9.574673018451987	8.020819310247012	9.401002227266988	9.662235141242768	8.10198989087036
FFA	-	22:6	INS_KO	CX	11.089451285071364	11.220592521301697	15.841991180666257	11.789530688272707	11.457213700137505	14.919413241642031
FFA	-	22:6	CTL_KO	DH	9.800232649360114	7.602542116215857	11.423899432397059	9.59021435781623	9.179551248233976	10.619085194146601
FFA	-	22:6	INS_KO	DH	7.034700534833504	12.080036098837793	14.763258674621683	11.513516042438653	11.443850030393538	14.108284411023606
FFA	-	22:6	CTL_KO	VH	11.096933589323584	11.735319071929878	14.154718040357343	10.726120786568481	11.502840889137467	13.117661663774985
FFA	-	22:6	INS_KO	VH	12.6009198063302	14.741025369607362	16.02615101189489	12.992779035203208	12.909704384748899	13.799044719714832
FFA	-	24:0	CTL_KO	AM	2.7288110628462015	2.3912213849769373	2.0236099176207127	3.0596764644428527	2.6857245723802086	1.9520030471207244
FFA	-	24:0	INS_KO	AM	2.532087256976792	3.574294111214055	3.0301179552403164	3.690412334806857	3.3062220528730015	3.20937019141897
FFA	-	24:0	CTL_KO	CB	0.1230652044120746	0.11977888445045909	0.08660818665196103	0.12555025918898122	0.1224467862994511	0.0884282117672556
FFA	-	24:0	INS_KO	CB	0.12252984683505064	0.1166126723577411	0.1517617190904261	0.327269844055606	0.12034451673480392	0.1199355724705042
FFA	-	24:0	CTL_KO	CX	2.126429474913699	1.1110726232146	0.8380385104084964	1.3482383651037406	1.2523964014550464	0.8752137149712516
FFA	-	24:0	INS_KO	CX	1.2141448095674747	1.2855205545478336	2.95303411680337	1.2370448774436853	1.2544098160072124	1.6766250233233593
FFA	-	24:0	CTL_KO	DH	1.0014622825414596	0.8719824881028911	1.1340743495297605	1.0060811326178687	0.9380363379805007	1.0816984755639758
FFA	-	24:0	INS_KO	DH	1.11223937355096	1.1535766366697449	2.7689420439300343	1.1665657732651473	1.1270692318649729	2.6658904932267276
FFA	-	24:0	CTL_KO	VH	1.891941253677139	1.6012766780993295	2.2433327250260047	2.0125033877667193	1.764744698359458	2.274032936201584
FFA	-	24:0	INS_KO	VH	1.5193481302024077	2.3147962800930433	2.5724809179321637	2.7428489885536034	2.258191528784617	2.4101754365430446
FFA	-	24:1	CTL_KO	AM	2.974680521658102	2.8882833717023026	1.7288497523594024	3.0389588130437932	2.9277118818424475	1.6549219976393619
FFA	-	24:1	INS_KO	AM	2.6711634270278974	3.51131989187747	3.1276047833213583	3.556455949605452	3.2479708999866603	3.22485528230885
FFA	-	24:1	CTL_KO	CB	1.42084308553039	1.4851055225361944	1.0566480110531622	1.3561603580367496	1.4137031705277245	1.1230810643241977
FFA	-	24:1	INS_KO	CB	1.323713329866269	1.2740890844768402	1.364875678094393	1.3672857036176893	1.2999293188010794	1.3847100784332265
FFA	-	24:1	CTL_KO	CX	2.8984865473221486	1.9858329401793815	1.3509784836258747	1.9828891226745606	2.0222332246760186	1.3929849747255094
FFA	-	24:1	INS_KO	CX	1.983227645267041	2.0194952757716216	3.9652476562589016	2.0970870251373257	2.0489979498294684	2.8715540464897016
FFA	-	24:1	CTL_KO	DH	2.041281640412213	1.6648073870539086	2.6650172726795853	2.0064053549297327	1.9120004698527735	2.444180018919484
FFA	-	24:1	INS_KO	DH	1.0692540286732435	2.3603114150088795	3.708381122720275	2.63309061002757	2.426393662986857	3.792577929754856
FFA	-	24:1	CTL_KO	VH	2.4137287148002584	2.50130430437513	3.0662877466253073	2.351951637470681	2.478661166842584	3.1530129616866636
FFA	-	24:1	INS_KO	VH	1.9331151760985286	3.0007873794276865	3.1301290895991682	3.23241138699721	2.822369325257362	2.8567965462577227
FFA	-	6:0	CTL_KO	AM	6.6879351489026035	6.72926770427856	5.583982991693512	6.607805395198791	6.582336172867298	6.057272783089577
FFA	-	6:0	INS_KO	AM	8.88190948875527	14.953178832295622	14.148017292810408	14.746700773518027	13.831690419873452	14.13600109288181
FFA	-	6:0	CTL_KO	CB	3.8915398699659844	3.79562321191944	2.8838402572883157	3.9587744458522844	3.8719843932324873	3.237445578276906
FFA	-	6:0	INS_KO	CB	4.179356518064374	4.179738009619764	3.8084435500546783	4.329393702995215	3.794630139560848	3.792575361377842
FFA	-	6:0	CTL_KO	CX	7.478561281750209	6.749299763006555	5.876279174627144	7.7918080860380075	7.422472072137083	6.520712596703876
FFA	-	6:0	INS_KO	CX	7.806481797889479	8.111873719729195	12.24315839582731	8.098560878776373	8.065370224860303	12.060621346945176
FFA	-	6:0	CTL_KO	DH	7.551979976359519	5.949050478877764	8.828779218978061	8.076828378916337	7.073687911190084	8.968243766886765
FFA	-	6:0	INS_KO	DH	8.553993380266702	8.649170625147935	11.31968305000647	9.189447340370126	8.668046625336924	11.232057411129986
FFA	-	6:0	CTL_KO	VH	8.361913293055009	7.199788462924131	11.344123854241124	8.79429731780895	7.876578850040094	11.220018771594724
FFA	-	6:0	INS_KO	VH	10.622925984891499	11.274619846232339	14.096959435110353	11.446983245867472	10.383260985624798	12.563934581018964
FFA	-	8:0	CTL_KO	AM	4.800834409546875	4.796582029058955	3.3272773685111523	4.7872581973404875	4.725031760975082	3.1500190318381294
FFA	-	8:0	INS_KO	AM	2.344381670519709	5.296809684517986	4.308797443858865	5.554885901476745	4.899548958179137	4.668264501775438
FFA	-	8:0	CTL_KO	CB	1.0291300883376755	1.0314149636566314	0.8345830745202378	1.020631529721295	1.0239585803560791	0.7944357093430767
FFA	-	8:0	INS_KO	CB	1.1178077732371694	1.2001531599488762	0.9586905570739679	0.25403534644375103	0.9783126614157777	1.0029586094710077
FFA	-	8:0	CTL_KO	CX	1.0838075970205292	1.0317020805214823	0.7799409427752259	1.0788975960553884	1.0756790400428753	0.8288848759687998
FFA	-	8:0	INS_KO	CX	0.7072081555727918	0.7381518817743834	0.9071673831932068	0.7305699891090878	0.7306614872627057	0.893633949218124
FFA	-	8:0	CTL_KO	DH	3.0544101772010106	2.428961320368697	3.495882881537546	2.958273100453195	2.8609641993116135	3.206426660949256
FFA	-	8:0	INS_KO	DH	2.2220542301833452	2.0522442079738887	2.991776901847254	2.5808192393695455	2.251681619919123	3.2317003572721323
FFA	-	8:0	CTL_KO	VH	4.39220943549168	3.856899862881651	5.608650204988016	4.605719073852191	4.166334370490403	5.6130467510310975
FFA	-	8:0	INS_KO	VH	3.1264740072295334	2.821587639609032	3.5934850128506532	3.599871313447642	2.8340939675852783	3.4633803083635573
FFA	-	10:0	CTL_WT	AM	6.864181273243575	5.145641035822993	7.2894506194243505	4.7680593163495635	7.243314856010272	5.13003090621969
FFA	-	10:0	INS_WT	AM	13.37650630825774	8.34236484176583	14.678039183884609	15.233445039598474	7.439259745980301	12.153222194796738
FFA	-	10:0	CTL_WT	CB	2.394557919068944	1.7501741895218734	1.7572069154981615	2.094214649445342	1.7464664229519036	2.220017907502535
FFA	-	10:0	INS_WT	CB	3.1102839788740697	2.360159916014317	1.9617772998169547	1.4661824484937405	1.9930381917632478	1.5582366040290805
FFA	-	10:0	CTL_WT	CX	3.8342681801398766	4.033028055028428	2.7500799416370594	2.153845195916393	2.6900315628514955	2.219153606628088
FFA	-	10:0	INS_WT	CX	5.19848958777417	5.722262323276325	6.684265221186875	4.850604792164989	5.431455660336589	6.119218357776996
FFA	-	10:0	CTL_WT	DH	5.450049695599858	6.7945066402540295	5.289140565136563	4.953194089239313	6.4181149382786975	5.005144464966815
FFA	-	10:0	INS_WT	DH	9.547650000724431	13.384249952106265	11.342970640954206	9.411725412074096	14.197913196135163	12.565832112974107
FFA	-	10:0	CTL_WT	VH	4.429171551096655	5.227862671848337	6.868883279439316	5.075546142051904	5.318574325295758	6.528025894427438
FFA	-	10:0	INS_WT	VH	8.115641683648892	14.885422366056046	13.209737882373924	16.31397377698984	13.246831990593897	15.283596087454454
FFA	-	12:0	CTL_WT	AM	40.176461877747606	43.91612752593976	30.434218125777875	37.44651715459741	30.24159649207042	37.36836868134682
FFA	-	12:0	INS_WT	AM	21.322679626652544	11.557723615487284	23.23410162283963	21.873050249915746	9.622532292536091	19.487495503987994
FFA	-	12:0	CTL_WT	CB	11.209574746161737	10.298446636728348	15.825008218284403	14.29827016008673	14.449633002173748	13.610888329211255
FFA	-	12:0	INS_WT	CB	5.342576645781061	9.65582113718787	10.716213640458339	8.619370930204385	10.569219156194533	8.818963421425835
FFA	-	12:0	CTL_WT	CX	31.49502395823296	24.59031089403121	22.617500080807414	24.73894477171336	22.143598188206187	19.15028192525433
FFA	-	12:0	INS_WT	CX	26.12062744329237	24.621665042811472	25.096312777510374	27.65535395707736	24.682304242478423	16.539730164089
FFA	-	12:0	CTL_WT	DH	39.450284820868845	43.804006956826115	38.76700276359169	48.486125316681566	41.63986482153917	35.570872224914496
FFA	-	12:0	INS_WT	DH	20.82960593917635	33.31585800416001	27.421627579846398	29.841242403236233	33.93001893566935	29.215310523033356
FFA	-	12:0	CTL_WT	VH	28.963384292815686	32.53635186036066	44.32544130057148	31.04347945040624	33.97904873999577	35.98070595286331
FFA	-	12:0	INS_WT	VH	15.355796601803286	28.35754326119559	24.315665025892336	30.39296337190158	24.126712625602767	27.887108140720827
FFA	-	14:0	CTL_WT	AM	16.697519203921015	19.32099098245479	10.633209840262852	17.874442302560645	11.55077861981453	19.21703027613893
FFA	-	14:0	INS_WT	AM	71.83519535575212	51.1695431334195	76.31327026594178	76.67669120351187	47.65840890835691	67.7016763956411
FFA	-	14:0	CTL_WT	CB	6.55538955257345	12.704124694073109	7.110332008823303	6.799697794533999	5.577181384708567	4.965373292500909
FFA	-	14:0	INS_WT	CB	11.839791897265226	25.332587525919156	21.084057296558395	18.09230975737553	20.056957483457733	17.689264937288605
FFA	-	14:0	CTL_WT	CX	9.110524286489433	14.583909776621839	9.54846122126736	7.56598417057196	9.306994277085956	7.824470512860188
FFA	-	14:0	INS_WT	CX	32.982863479401125	37.36135533403007	41.00804615089338	24.714786053523525	24.63137962002573	20.542120037142038
FFA	-	14:0	CTL_WT	DH	14.845193507461095	11.566350049520631	14.692381459722998	18.225992190542453	11.375226703423461	7.914822288469039
FFA	-	14:0	INS_WT	DH	40.65375218252303	60.10115876422249	58.754194683603096	49.86512885010855	61.96382726597003	62.6193678230277
FFA	-	14:0	CTL_WT	VH	12.518385785049897	15.95203697867237	26.48255436756069	13.287950334586714	16.593812723887044	16.650609751267915
FFA	-	14:0	INS_WT	VH	35.11480720778583	43.18662166540735	49.00879120130844	47.020499090251654	45.94058417057989	43.81417596668007
FFA	-	16:0	CTL_WT	AM	36.42183281566538	33.40619470799473	24.10392764632777	29.27222451612579	26.6396920546317	29.928596061263782
FFA	-	16:0	INS_WT	AM	128.07656725359405	98.9468701911982	132.2764693265672	132.72029103525963	106.44890665769273	124.29744813441664
FFA	-	16:0	CTL_WT	CB	24.92255847931554	35.196231785567214	31.37195693149475	33.67530817389209	26.186108991427407	35.189758488017446
FFA	-	16:0	INS_WT	CB	54.24037937512173	23.079313597564187	54.1987481015061	58.092565913573196	55.33990769304783	43.49825706562322
FFA	-	16:0	CTL_WT	CX	30.050935267586382	43.94288532004195	32.19618002888446	31.284840052012356	31.056649922042276	34.847870230885576
FFA	-	16:0	INS_WT	CX	67.30159596445087	71.31306109331061	74.5955125986513	61.02417770458585	55.981142860821244	38.90850588675259
FFA	-	16:0	CTL_WT	DH	34.14901337638746	39.098738007328855	32.078827136175896	39.79398809297769	35.425702371166366	20.763646558545428
FFA	-	16:0	INS_WT	DH	97.3616689005271	131.91645532040033	123.29999338172901	121.33922075200995	142.31697593724135	137.3874980926284
FFA	-	16:0	CTL_WT	VH	28.089933006654434	35.176018146806946	39.067163902994515	30.91746387849008	37.61270123785067	42.871888309897855
FFA	-	16:0	INS_WT	VH	82.73573898707264	108.30178333745114	84.86641933033671	91.97770184270307	93.23312875597036	91.50239329910374
FFA	-	16:1	CTL_WT	AM	62.486352695553485	55.32529761515476	50.988357812718014	52.76597614229496	50.66564668732107	58.376693411818714
FFA	-	16:1	INS_WT	AM	45.67474711715441	31.146060580392597	49.13851140576185	41.445997434089215	31.152636753078646	42.46276020618187
FFA	-	16:1	CTL_WT	CB	15.951783297609579	24.273810665065717	22.541278677021683	20.303420092324842	17.47562833283668	15.61500223356728
FFA	-	16:1	INS_WT	CB	10.426114408607464	10.490900514063743	16.603638982812843	16.28269236303424	16.027430958780993	16.461200935520406
FFA	-	16:1	CTL_WT	CX	38.34835457747445	50.82056923741992	41.866128147043675	40.53773294273141	33.56357383074918	31.680151419395447
FFA	-	16:1	INS_WT	CX	30.91589881237033	37.17841493990574	35.24010344452972	30.946404027290924	34.158646508557496	30.778668236414276
FFA	-	16:1	CTL_WT	DH	60.73633599416639	76.12150757089769	60.83740346223747	75.46918404176294	73.67732158208095	51.51596167290408
FFA	-	16:1	INS_WT	DH	29.272819306248067	48.328480982389635	46.70887977119446	47.521812826574184	45.47246860410521	45.14897116838899
FFA	-	16:1	CTL_WT	VH	55.692958567608116	57.863130047267134	72.86751685570589	60.217355259730034	61.38625351147562	61.40513591786565
FFA	-	16:1	INS_WT	VH	31.526372495948777	53.835372341935994	41.41045146564145	52.890121035903015	37.805524946067024	44.90137874136587
FFA	-	18:0	CTL_WT	AM	54.665666084636825	48.34222106057571	40.519908547883006	41.07968143505474	51.791654710192695	40.89516050453349
FFA	-	18:0	INS_WT	AM	123.55815166062692	98.58937671495259	127.1468091596963	125.49760213734807	99.38943209292509	120.37661020964154
FFA	-	18:0	CTL_WT	CB	21.8108060421695	37.642360864015465	24.711269890241116	28.527581107357125	24.90031293423292	30.428396342251446
FFA	-	18:0	INS_WT	CB	37.8682470041916	29.448533678212264	46.43450925892922	44.875495768382955	48.517959378369504	45.130051275874365
FFA	-	18:0	CTL_WT	CX	43.31533346314654	49.381899549720856	40.34309054531103	42.675478062637055	43.684648159068225	30.376777133633386
FFA	-	18:0	INS_WT	CX	99.08933959140919	93.48774697209902	97.01693461229947	90.97316055662468	84.78796454542925	69.19295193080782
FFA	-	18:0	CTL_WT	DH	49.956249418337336	54.32553241315316	45.71677039632746	56.7119430232923	48.13577320123792	34.41738996834501
FFA	-	18:0	INS_WT	DH	100.60984997979088	123.49378068048408	114.91007710894947	117.68657118079781	122.61345574707427	118.4315966098084
FFA	-	18:0	CTL_WT	VH	40.30735628002399	44.593056969066126	60.14145901805649	42.999590114257686	46.70477604428364	48.434013771045564
FFA	-	18:0	INS_WT	VH	84.92760649037712	106.70852437399196	82.0110085814702	99.1189414180127	81.01010103790631	98.77353838536585
FFA	-	18:1	CTL_WT	AM	68.48409193399428	64.55803013964146	59.44764220565311	58.86077032322091	59.07139130561733	62.43363002276254
FFA	-	18:1	INS_WT	AM	50.97815569790931	39.4801922329482	52.343941869222185	54.02233650655398	55.56098744464386	49.83452282518424
FFA	-	18:1	CTL_WT	CB	31.350872032023187	35.48708395291505	29.44674778349086	29.674826944138207	27.55893516345807	29.138279504992628
FFA	-	18:1	INS_WT	CB	30.037146209926604	18.743803373538398	21.76520904652666	32.28350103718707	23.94945921201633	19.58975591219493
FFA	-	18:1	CTL_WT	CX	47.050483781431986	56.254717463393625	46.16257311888682	46.13876144283036	47.51599141656874	35.9049866557726
FFA	-	18:1	INS_WT	CX	29.264936781500907	41.37819198868344	47.84635507890251	38.77493058015043	31.392408207938743	19.89991649915176
FFA	-	18:1	CTL_WT	DH	64.99638227683555	71.36461871233755	63.30492346821402	78.53015822639207	67.25888595243111	50.49724038260129
FFA	-	18:1	INS_WT	DH	39.18588078740692	55.95361644715738	46.266613334992314	50.52182015273016	55.20817349362129	47.76526016428339
FFA	-	18:1	CTL_WT	VH	56.506877979399746	59.32901468667165	71.91593892892806	62.394248668450665	64.92249339890674	66.74332720567023
FFA	-	18:1	INS_WT	VH	40.298994064585195	59.576837518831866	52.81410111761007	61.643499513183954	50.25670127148648	54.750048167639875
FFA	-	18:2	CTL_WT	AM	10.559350795594817	12.600713308701328	8.099645556326974	10.92585631228907	8.04838197685655	11.063481862777714
FFA	-	18:2	INS_WT	AM	12.0269865877527	8.865932455696646	12.641998150724858	13.953908313222438	9.609316737537602	11.460996222210804
FFA	-	18:2	CTL_WT	CB	2.377820955904829	2.32355234814295	2.1972589549852075	1.3593894433530327	2.0449128706677016	1.4328331594651493
FFA	-	18:2	INS_WT	CB	1.8100637256591798	2.471249325411643	1.8229933046899398	2.071744451255599	1.8847372168772651	2.0424398668757204
FFA	-	18:2	CTL_WT	CX	6.179331986940815	6.429255131341804	6.6750505749645725	4.75920496340247	5.7249327214089165	5.21123240709651
FFA	-	18:2	INS_WT	CX	8.627565526078898	8.290670342165948	7.808987701938409	8.4361632162163	8.281303964891574	6.993470206728864
FFA	-	18:2	CTL_WT	DH	9.86252820037151	8.763535288225727	10.063132559879904	12.786481230461298	8.00595530186697	6.809149304749807
FFA	-	18:2	INS_WT	DH	7.981470525646875	14.909996212957024	11.30247027417616	13.409751208631965	15.076636444392708	11.894502642443525
FFA	-	18:2	CTL_WT	VH	7.192654311286691	9.642120681718762	15.842365182972458	7.972169577849547	10.301929448755573	10.68209099047391
FFA	-	18:2	INS_WT	VH	8.69294773107819	13.10492493418061	11.968202289720859	13.90894799227573	11.648622975097012	12.649481836196198
FFA	-	18:3	CTL_WT	AM	1.6583552802669452	1.427125183304671	0.9326816774013442	1.3231611775557486	1.0896517518228621	1.424276374679031
FFA	-	18:3	INS_WT	AM	2.5516974230280254	2.403335558783982	2.844982053351835	3.1479080971629645	2.4669727221880375	2.277069423457629
FFA	-	18:3	CTL_WT	CB	0.16977643838147646	0.3771412750548447	0.4709769602641581	0.2238284874059295	0.426859922274875	0.2249122563427945
FFA	-	18:3	INS_WT	CB	0.537437595608082	0.3440379610405837	0.3924875606670402	0.4698300529262829	0.4207270892051685	0.3349699802492536
FFA	-	18:3	CTL_WT	CX	0.95852266065958	1.6619172589603344	1.5167058615728908	1.3022064992371742	1.5515261587721485	1.2733103970381692
FFA	-	18:3	INS_WT	CX	1.282450832457295	1.5085103500160546	1.0857831080827571	1.3089375142953619	1.4394287810919995	1.1170720653184634
FFA	-	18:3	CTL_WT	DH	1.9088922403628072	2.2449149625469285	2.001202733708125	1.6793101387754754	2.3152408414847216	1.0983819407215183
FFA	-	18:3	INS_WT	DH	1.2501367022602898	1.95225260647642	1.4493834242972834	2.199172538022217	1.9511427696667418	1.5085507314242594
FFA	-	18:3	CTL_WT	VH	1.6385625875560683	1.7605202869513208	2.0763460393799007	1.6785012344922932	1.9363431024024464	1.0683344232071532
FFA	-	18:3	INS_WT	VH	1.9743870790221945	4.204217349969956	3.1529523118729217	4.592419693881288	3.206835117718226	4.290353823947666
FFA	-	20:0	CTL_WT	AM	11.698805336099255	9.778187232583551	4.766347763899272	8.881849815390337	5.997061140582082	9.3896596215351
FFA	-	20:0	INS_WT	AM	20.218374272608326	15.050417081848124	22.30440742722598	25.442301940941558	17.863738407976065	18.230502534032293
FFA	-	20:0	CTL_WT	CB	3.8387759285976877	5.70745609954837	3.2576489432071245	4.7021098441064435	3.230315728493603	5.000135792214463
FFA	-	20:0	INS_WT	CB	5.564072787122848	6.283221847359365	7.766387716075847	7.112498735303472	6.355309597763199	8.740751273405788
FFA	-	20:0	CTL_WT	CX	10.208094057378183	10.218303808472832	11.521137711034003	8.364888907332798	11.891477365766246	9.137714441019863
FFA	-	20:0	INS_WT	CX	18.542728259646562	23.110748844259938	21.358858866839142	18.646757147587316	20.75773017845471	16.286175548441275
FFA	-	20:0	CTL_WT	DH	11.330032512970613	13.833105837603487	10.807915651286779	10.860109550143353	12.704432137607034	5.1344767605636115
FFA	-	20:0	INS_WT	DH	11.31750371284777	18.61016495836741	14.702429424220004	19.50491206892583	19.82609277092795	16.522698202341644
FFA	-	20:0	CTL_WT	VH	8.493668558469938	11.965072387834036	14.548955906299382	8.714405222863153	12.110255072841733	12.561326050683062
FFA	-	20:0	INS_WT	VH	11.004222332707926	18.549397660563994	18.486990837545783	20.69309636543198	18.823321423557072	19.6701145157171
FFA	-	20:4	CTL_WT	AM	9.513670767093114	8.233917932884221	5.486697028599326	7.216278043176428	5.451971098038571	7.376048596942757
FFA	-	20:4	INS_WT	AM	16.176525514494266	8.522489758154359	16.691959646615913	19.858159140109876	10.138554698967884	15.729236802798479
FFA	-	20:4	CTL_WT	CB	0.9457373190605233	0.8479842252987368	0.8031750930827426	0.6033215639859134	0.8002091995231423	0.6313606371170644
FFA	-	20:4	INS_WT	CB	1.0552809426775025	1.148742119751103	1.2058196366385825	1.1241891554118604	1.2480625421460438	1.2096725661406336
FFA	-	20:4	CTL_WT	CX	1.446515277256073	1.1749167353829126	1.8443876733877467	1.428027054460965	1.7200305435710503	1.5509550584806382
FFA	-	20:4	INS_WT	CX	2.3102312055435967	2.945459577705518	2.6307040249296643	2.1442974190953557	2.825805562245414	2.4230654718785893
FFA	-	20:4	CTL_WT	DH	8.128675356552003	7.4960395785565135	7.370801155866312	8.605585219398236	6.821175152821471	3.9368196048767405
FFA	-	20:4	INS_WT	DH	10.283556846209212	17.068250679614824	14.170921002778911	15.828153986923548	17.018811223020357	14.752434405215874
FFA	-	20:4	CTL_WT	VH	6.53647959720199	8.136131533178125	15.238637981333703	6.431908939200765	8.528507834662431	9.774234997786355
FFA	-	20:4	INS_WT	VH	9.960388545945893	19.547533786591295	17.47657844125985	20.429884797697287	16.765444791859338	18.309655511447794
FFA	-	20:5	CTL_WT	AM	0.21355387880228885	0.29934798113828964	0.14113807056398198	0.28130050586546723	0.14024479163636186	0.3070780973969645
FFA	-	20:5	INS_WT	AM	0.3938724855117577	0.563536304565575	0.42282553225540204	0.5472119326692432	0.5497934641416617	0.36623717220013585
FFA	-	20:5	CTL_WT	CB	0.10886767057733972	0.10717982591517199	0.06675997040462524	0.09641033520545873	0.07696599475446975	0.12464327040904867
FFA	-	20:5	INS_WT	CB	0.2771348775422076	0.20276960968351407	0.1742031563739003	0.117350310126424	0.19789214593191048	0.17323506131833313
FFA	-	20:5	CTL_WT	CX	0.17155386826611357	0.2879914348950166	0.21199274224455078	0.11891673193006959	0.20582691647715254	0.13358026316800975
FFA	-	20:5	INS_WT	CX	0.5723883372690158	0.3973617340245981	0.5235177197798947	0.5585711624531398	0.4257077651268943	0.5438093554298921
FFA	-	20:5	CTL_WT	DH	0.26684478100740083	0.4237725808269417	0.2666355098019357	0.24394606261921095	0.40886756470373953	0.19940253218950443
FFA	-	20:5	INS_WT	DH	0.22060628106508154	0.5036822952853802	0.4468335267480722	0.44120109748370595	0.5128284310023691	0.4353885911254242
FFA	-	20:5	CTL_WT	VH	0.20088116945465723	0.2345551850162534	0.6266451604452103	0.22055141548873577	0.24992863705887527	0.37506502735365005
FFA	-	20:5	INS_WT	VH	0.324093584438932	0.6299043442607367	0.5667189843380793	0.6605135167625833	0.5481363320349831	0.594237317942174
FFA	-	22:0	CTL_WT	AM	12.464852586339271	8.92571963072733	5.2960222916285	7.992862907713424	7.844080675699578	8.334775676684526
FFA	-	22:0	INS_WT	AM	7.640800393124364	5.504809253558809	8.56515281894659	8.61993435265182	4.771974263300854	6.76460130578058
FFA	-	22:0	CTL_WT	CB	6.731792422574184	7.701527815924805	8.845031667856194	6.864678407931702	8.552566855941606	6.941588673432596
FFA	-	22:0	INS_WT	CB	5.118640177686545	5.066325859405959	3.8316093235957784	4.918909169907917	3.6953784930729916	4.975266085534854
FFA	-	22:0	CTL_WT	CX	16.123720579368335	16.58326500296028	16.50892394953354	13.252777306127898	16.075472401870815	13.734515520415178
FFA	-	22:0	INS_WT	CX	13.218754534308097	14.301515153946177	15.91836340452512	13.037675705070999	14.359350079947108	10.682851920721916
FFA	-	22:0	CTL_WT	DH	19.492728790309712	21.78814609412489	19.588465637179922	19.804143260825693	21.138620689512315	9.270635264210641
FFA	-	22:0	INS_WT	DH	10.211731893327466	18.606639038459296	15.975417509002702	13.89461740097251	19.020125973234585	16.970518364763606
FFA	-	22:0	CTL_WT	VH	16.447819810821574	18.12447820543429	25.444068447131905	17.823329583343828	19.282114538175133	20.471126243521358
FFA	-	22:0	INS_WT	VH	7.4921402051904735	12.202554550842606	10.687617388822801	13.157372087934078	10.936867846763604	12.14736809817732
FFA	-	22:1	CTL_WT	AM	8.262627558442526	7.557353316544503	4.919853677941088	6.51195157830867	6.147443080102423	6.561174592385931
FFA	-	22:1	INS_WT	AM	5.822777647247602	3.452908668248218	5.8665380344390385	6.720931927690918	3.081864728389116	5.802324351905596
FFA	-	22:1	CTL_WT	CB	1.2294986146961404	0.9583032453421277	1.0805834157450747	0.8857898356653076	1.103590230582819	0.9337826508598686
FFA	-	22:1	INS_WT	CB	1.0787301938152134	0.8885277059064942	0.7998090620116012	0.5980214185173686	0.8093696133060679	0.6265754002661406
FFA	-	22:1	CTL_WT	CX	2.474995395966747	3.5485971725945813	2.202649265952358	2.379896863732997	2.2421155277410794	2.630231245784626
FFA	-	22:1	INS_WT	CX	2.5914198842769047	2.8754639769103307	2.041824186652834	2.4303453485775055	2.757355244351149	1.9445727569527556
FFA	-	22:1	CTL_WT	DH	6.024320380344285	5.324820901324911	5.635894501373526	5.888068883958935	4.816290526619292	3.5235769951169447
FFA	-	22:1	INS_WT	DH	2.197138056664675	3.127905482742012	2.898133080198294	4.2440140872096865	3.0707271525449706	2.9532984792821706
FFA	-	22:1	CTL_WT	VH	4.425189998812461	3.1453312072598636	4.987703837099556	4.395299961609822	3.143951397393754	3.169090580102781
FFA	-	22:1	INS_WT	VH	4.651656488412689	6.877701132228971	5.184838799687773	7.527315441457451	4.8329708622384615	7.034549170817102
FFA	-	22:6	CTL_WT	AM	15.065302610422728	13.577517524476812	8.14147971895067	12.044418505752047	8.089951366299085	12.479044079349016
FFA	-	22:6	INS_WT	AM	23.518996381337935	16.68936663300542	26.054181249674727	26.415936877719137	14.941618716312343	21.071494272251158
FFA	-	22:6	CTL_WT	CB	4.2052716997201145	8.822740012289328	7.022309744933948	5.76907664559486	7.187304685150201	6.173255172087372
FFA	-	22:6	INS_WT	CB	8.172938410455757	10.766436146353422	8.879991105655016	11.248285278394532	9.502210786259758	11.484682087749926
FFA	-	22:6	CTL_WT	CX	11.287856283288233	8.08073433927696	10.229361198014841	8.873498357012599	10.491447035420233	7.219782329960808
FFA	-	22:6	INS_WT	CX	17.254437444660333	15.432215954017273	18.04470484990445	19.276491688812843	16.074382962843973	14.492366928196839
FFA	-	22:6	CTL_WT	DH	13.76996272713605	12.727004922294002	13.041414989450802	11.66790569995396	11.705948567990188	7.63088006962044
FFA	-	22:6	INS_WT	DH	11.5401126085167	16.966011790811017	21.340266000756376	19.8784125873709	27.997845082670647	14.760835419781158
FFA	-	22:6	CTL_WT	VH	10.797270457297767	12.16708362189911	20.353005491167156	10.872661498612965	12.214755968230117	13.982969885317074
FFA	-	22:6	INS_WT	VH	10.0299829257577	20.858420771160233	18.491351498514113	23.265959845577626	19.053483886522734	16.379214191232773
FFA	-	24:0	CTL_WT	AM	2.2464752912745176	1.8011652052735172	1.2199119571722878	1.6524440912676726	1.2121909954180328	1.7631208396028484
FFA	-	24:0	INS_WT	AM	2.379021424583826	2.371503168538777	2.465052370758712	3.571436956799539	2.4179690554819846	2.300959100334981
FFA	-	24:0	CTL_WT	CB	0.13128433636304873	0.030936225046482656	0.21114104449594126	0.18487722234220885	0.20131998182694022	0.18445251136926247
FFA	-	24:0	INS_WT	CB	0.26000569741720425	0.4761598103313802	0.17984449307789588	0.3314283757623008	0.2808559556341976	0.4616278862279566
FFA	-	24:0	CTL_WT	CX	0.8666732283721291	0.8226734905698572	0.923627579268336	1.053267754816043	0.9080419815671552	1.1159596801835872
FFA	-	24:0	INS_WT	CX	0.9517758799002244	1.1204843053971587	0.8231749820174786	0.9321511531348274	1.1174835103744107	0.8079037496355832
FFA	-	24:0	CTL_WT	DH	1.4872129786065944	1.2309186723613466	1.4576905470742054	1.32218331321359	1.1774283590481562	1.052689007016673
FFA	-	24:0	INS_WT	DH	1.301016244397823	1.9587669429282102	2.02548595160134	1.837319270056658	2.11350238699051	2.245514689515194
FFA	-	24:0	CTL_WT	VH	1.658881158384355	1.4421032299368746	2.1889746004666515	1.7321520913962207	1.4952215707050582	1.7122624344135013
FFA	-	24:0	INS_WT	VH	1.5397863265108467	2.5182209921544554	2.3565611297609492	2.815241048758797	2.4018786008774002	2.6863220437100104
FFA	-	24:1	CTL_WT	AM	3.477646295210909	2.9814171550623954	2.1047879984570503	2.669708348027749	2.3408668833140562	2.78518094669643
FFA	-	24:1	INS_WT	AM	3.7398265766995165	1.9192374268447374	4.16511912946712	4.6941951111739595	2.099613578623042	3.338503236694842
FFA	-	24:1	CTL_WT	CB	1.5035083972151182	1.5143441731669391	1.5229814066281766	1.7907528186370336	1.3959196767503306	1.7636318537103486
FFA	-	24:1	INS_WT	CB	2.14331685225683	2.0678933382211997	2.230780146053678	1.7945144027774094	2.140266127528326	1.797851002156596
FFA	-	24:1	CTL_WT	CX	2.1641257470314703	2.0229011443124585	2.52147587554851	2.364723369510349	2.531494022514392	2.542616331452727
FFA	-	24:1	INS_WT	CX	2.8036888097387562	2.749014766345394	2.4719519391286062	2.9174807894508414	2.879956411079472	2.577060747565557
FFA	-	24:1	CTL_WT	DH	3.074238541639552	2.637163788233956	2.9175424024913297	2.606159155296557	2.412466046415932	1.551585073626874
FFA	-	24:1	INS_WT	DH	2.1025713354945172	3.2474823292044075	3.09146067303896	3.658803347231753	3.430419131437067	3.4903068046168637
FFA	-	24:1	CTL_WT	VH	2.607506558948795	2.0407351710590427	3.015386639910893	2.697784246197783	2.1005735896838695	2.267879268037309
FFA	-	24:1	INS_WT	VH	3.177215960039127	5.084548872439762	4.714192875480534	5.587883257883235	4.71081682092417	5.246792448725837
FFA	-	6:0	CTL_WT	AM	14.71077725507433	11.531680748627123	16.75215410341065	9.966583019261991	16.646127811616914	10.051782003434177
FFA	-	6:0	INS_WT	AM	26.141111119361526	20.7311606323301	27.139663767934316	30.32470824095851	20.23060491363444	25.243079819466317
FFA	-	6:0	CTL_WT	CB	5.754756304282146	8.161671481478896	7.056201047491648	8.34380280121809	7.012721275986864	8.780580367754146
FFA	-	6:0	INS_WT	CB	8.81234105711556	13.328042670484855	14.937681386219609	13.88257519562122	15.601486662331823	15.18102258240552
FFA	-	6:0	CTL_WT	CX	8.186698378651135	8.98214808860845	10.79885721225575	8.673198903861044	10.220266830654953	6.066530072816055
FFA	-	6:0	INS_WT	CX	14.277950187608322	15.422039668490484	19.327689184717315	13.78020631503883	15.071996557479908	17.802580332191717
FFA	-	6:0	CTL_WT	DH	12.824436252438844	12.840861874899657	11.3305647532508	13.29548498509623	11.095464459912154	9.575426545575676
FFA	-	6:0	INS_WT	DH	23.602867941003915	23.223668739731988	27.529106716658763	24.125624971327717	18.495359135836395	28.474327044635675
FFA	-	6:0	CTL_WT	VH	9.768079332472045	13.764314977554198	14.920262464529342	9.3228520061767	14.809395167342036	13.3601373317308
FFA	-	6:0	INS_WT	VH	20.436096886404627	31.92301794868044	28.92945706359929	33.249972812701884	27.767074775742046	29.712951892937614
FFA	-	8:0	CTL_WT	AM	7.211873704850458	8.01009789000459	7.471845689576153	7.07015829463326	7.424555526983899	7.275852483557288
FFA	-	8:0	INS_WT	AM	5.735738071608505	2.697498988940902	5.8405965394660155	6.090551137712235	3.1195471458120294	5.650607718953042
FFA	-	8:0	CTL_WT	CB	3.1614262962103936	2.9562881930141756	3.3178070351720503	3.369307492628751	3.3476531788086623	3.59366937854248
FFA	-	8:0	INS_WT	CB	1.705790447027331	2.939632267659208	2.683814605705664	2.7522821647044493	1.7268260731535732	2.6702136213223273
FFA	-	8:0	CTL_WT	CX	4.256756120325506	4.479718509729917	5.833195518735222	4.894950137713298	6.013942335936206	3.9693177183821318
FFA	-	8:0	INS_WT	CX	2.4942486200037743	2.674544439977242	3.1457574563013186	2.3859348237641926	2.6074634475481338	2.93786893416812
FFA	-	8:0	CTL_WT	DH	6.7289053585481575	5.858160473775878	6.330084748399658	5.4272400160963326	5.362323813445268	4.151354950387855
FFA	-	8:0	INS_WT	DH	4.322121411933433	4.856294398573619	3.6215735723243814	4.312912342703723	4.7921163885535245	3.7205557835137117
FFA	-	8:0	CTL_WT	VH	5.812807328248967	6.64515382885292	7.362885574590604	5.871214838636425	6.6568785787696365	6.941682930365343
FFA	-	8:0	INS_WT	VH	2.0778102412675845	4.147380079345759	3.464196281094202	4.302425422623668	3.3037864452884143	3.8281730916672245
PA	-	16:0_14:0	CTL_WT	AM	3.4675450081700614	1.125358500488385	0.41975770102783316	0	0
PA	-	16:0_14:0	INS_WT	AM	0	2.332884146096996	0	0	0
PA	-	16:0_14:0	CTL_KO	AM	1.166868641824563	5.312569025032831	2.5002954929375703	0	0
PA	-	16:0_14:0	INS_KO	AM	0.3122219201407271	0.5809033999869502	0.4165287956353113	0.2609930321049691	0
PA	-	16:0_14:0	CTL_WT	CB	0	0.9150102852808187	0.13542876142241003	1.8082638985120263	1.3812051320223426
PA	-	16:0_14:0	INS_WT	CB	0.1182719390492618	0.5213651191047548	0.13004572131864628	0	0
PA	-	16:0_14:0	CTL_KO	CB	0.0621466847317352	0	0.0148476715180715	0	0
PA	-	16:0_14:0	INS_KO	CB	0	0.19554134442122365	0.897929866333236	0.7701036189594881	0
PA	-	16:0_14:0	CTL_WT	CX	0.052630898444076084	0.416579398981782	0.6893960932674119	0	0
PA	-	16:0_14:0	INS_WT	CX	0.4511996770171253	0.17619450227043465	0.34478166821677814	0	0
PA	-	16:0_14:0	CTL_KO	CX	0	0.029489835313260295	0.10333501461096124	0	1.287452641054599
PA	-	16:0_14:0	INS_KO	CX	0	0.17043460026797885	1.4732066066578873	0.8485236393786004	0.19804852992024558
PA	-	16:0_14:0	CTL_WT	DH	1.7885254789315277	0.21132328116060253	0	0	0
PA	-	16:0_14:0	INS_WT	DH	1.3432981794367223	1.3265949740976508	0.8890751357729163	0	0
PA	-	16:0_14:0	CTL_KO	DH	1.2632207173686283	0.20849151275529762	0.22580353203426198	0	1.2705169314906077
PA	-	16:0_14:0	INS_KO	DH	0.7187263026138784	0.5567538743469277	1.3746976002469435	1.1320110345593781	0
PA	-	16:0_14:0	CTL_WT	VH	1.5435219886669347	0	0.2590605924073278	0.42017474743425665	0
PA	-	16:0_14:0	INS_WT	VH	0.5057849661285924	0.5536576172436444	0	0	0	0
PA	-	16:0_14:0	CTL_KO	VH	0.23640236288535144	0.14789583875546497	0.298559909195068	0	0.005705873912812463
PA	-	16:0_14:0	INS_KO	VH	0	0.40340513887982643	0.06018253950203402	0.17252646235610875	0.11313611084455345	0
PA	-	16:0_16:0	CTL_WT	AM	0.4792568265081802	16.082718245450973	6.0518514925096545	0	0
PA	-	16:0_16:0	INS_WT	AM	3.08200836231529	9.810896180732932	2.468927578603662	0.6673297359261028	0
PA	-	16:0_16:0	CTL_KO	AM	14.232741796637725	2.92243568755188	16.775181866882274	0.10714261676150108	0.5532702108478901
PA	-	16:0_16:0	INS_KO	AM	0.6221945988276057	1.5450164731500604	1.071329729616126	0.8293776656064403	0
PA	-	16:0_16:0	CTL_WT	CB	0.43507621803859886	0.7812874225605574	1.7320268991319023	0	0
PA	-	16:0_16:0	INS_WT	CB	0.18158837647317883	4.570784427925039	0.8553961206677334	0	0.2503150090512882
PA	-	16:0_16:0	CTL_KO	CB	0	0.6127557088783253	0	0	0
PA	-	16:0_16:0	INS_KO	CB	0	1.0325402157597923	11.393802850175756	10.473619222890598	1.6308497231012609
PA	-	16:0_16:0	CTL_WT	CX	0.41032207485336825	2.1043352503710184	0.7428074961366019	0	0
PA	-	16:0_16:0	INS_WT	CX	0.8698524133155279	0.7175431741968092	0.7470312498487329	0.07912907859693147	0
PA	-	16:0_16:0	CTL_KO	CX	0.7151470105855929	1.0780526241119734	0.6077814541586526	0	0
PA	-	16:0_16:0	INS_KO	CX	3.6842779279780635	2.680760930976847	0.8637831514646455	0.08385047542342947	0.0673075412988917
PA	-	16:0_16:0	CTL_WT	DH	1.6798508670955021	2.773408072234959	0.7960025787043888	0	0
PA	-	16:0_16:0	INS_WT	DH	3.4276600766007035	2.00016052901278	0	0.17998411708203635	0
PA	-	16:0_16:0	CTL_KO	DH	0.4723466578466905	0.4949917093469205	5.365905552142796	0.05639726538723069	0
PA	-	16:0_16:0	INS_KO	DH	4.252945147777716	0.828404126816948	0.9636836295698465	0.7749030596272406	0
PA	-	16:0_16:0	CTL_WT	VH	1.449734309959132	0.3257494667442905	0.1695858496481704	0.7191909392919137	0
PA	-	16:0_16:0	INS_WT	VH	1.0350293060079574	0.7666883748207093	0.8984912268283293	0	0	0.39726268308729795
PA	-	16:0_16:0	CTL_KO	VH	0.7774868026350854	1.1389538258922516	2.539516529475045	0	0
PA	-	16:0_16:0	INS_KO	VH	0	1.0729281063542084	0.3197308982376459	0.8309909886419062	0.7067630052644903	0
PA	-	16:1_16:0	CTL_WT	AM	19.827105844753	0.8228749157584142	1.7508381779862403	0	0.6716356076228972
PA	-	16:1_16:0	INS_WT	AM	10.07474835217683	2.617541811447349	1.258101839028679	4.3187416846778985	0.14805514582774493
PA	-	16:1_16:0	CTL_KO	AM	0.16788693867460522	1.1711941272584248	0.3469518700340741	0	1.7555638916524865
PA	-	16:1_16:0	INS_KO	AM	1.5698741602031459	2.020471561324779	0.1055613961810805	0	2.2150046622753057
PA	-	16:1_16:0	CTL_WT	CB	0.0004418742377320459	5.412915806564792	7.283793074681162	1.3832580767335032	27.031155058557403
PA	-	16:1_16:0	INS_WT	CB	8.106336495095814	44.78238790242782	4.190388885611462	2.0444396705004846	5.895918109865731
PA	-	16:1_16:0	CTL_KO	CB	5.130739438322035	3.5166527680151303	2.6815027774554965	0	0
PA	-	16:1_16:0	INS_KO	CB	0	6.639284770748727	0.8086892112428216	0.6901702211704708	0
PA	-	16:1_16:0	CTL_WT	CX	1.79927153736931	0.04478887377336642	3.1954129168423036	3.6592398734195735	0
PA	-	16:1_16:0	INS_WT	CX	1.1040137357971636	0.02301837037921196	0.4562439903403336	0.18551432430968245	3.5437806277240997
PA	-	16:1_16:0	CTL_KO	CX	0.8225602236468368	0.49758574162528646	1.5526132272215996	0	1.911148961381524
PA	-	16:1_16:0	INS_KO	CX	0.3640925009918635	1.3238154154205874	2.9361975675978464	2.207895788603372	0.25090147956828884
PA	-	16:1_16:0	CTL_WT	DH	0.4178604940983056	3.6739421764824214	0.549797577975603	2.1284382811082154	2.4665987294902316
PA	-	16:1_16:0	INS_WT	DH	0.7788068509411009	2.8269155534172743	3.0869002184730503	2.2197452459658953	0.24495484741025483
PA	-	16:1_16:0	CTL_KO	DH	4.442250472473489	1.5941518951415736	2.6071778378386767	3.7909589572762243	0.37307092231228
PA	-	16:1_16:0	INS_KO	DH	0.9788608034288457	2.1611763721016843	0.7820484309972675	0.609115705637544	0
PA	-	16:1_16:0	CTL_WT	VH	0.36061933052319517	1.0016335417185571	0.06324653549785342	0.17499440121667725	0.273991859068845
PA	-	16:1_16:0	INS_WT	VH	0.660696088256312	9.005042980678622	0.5518179239873335	0.9442209681761997	0	0.4676967072236274
PA	-	16:1_16:0	CTL_KO	VH	0.673546649329037	1.563643099892066	0.3017285739110733	0	0.19713644074598366
PA	-	16:1_16:0	INS_KO	VH	0	1.4031052509199853	2.3178364546077868	1.2691807917577516	1.0602362576315036	0.6416604266498874
PA	-	18:0_16:0	CTL_WT	AM	8.277909872286694	0.18094395712081776	5.075470204648194	0	0
PA	-	18:0_16:0	INS_WT	AM	6.4172092614858505	0.05034013621879768	0.09466293837062548	2.4669789450847985	0
PA	-	18:0_16:0	CTL_KO	AM	0.5350595474875143	0.7438807126078067	3.657246414546197	0	0
PA	-	18:0_16:0	INS_KO	AM	0.34741389120517874	1.0811103587833688	0.5765721025844369	0.3580798368771083	1.0711683203293756
PA	-	18:0_16:0	CTL_WT	CB	0.12146639093220545	1.8940299991341487	4.179704963543665	0.6730349304546821	33.99450023464421
PA	-	18:0_16:0	INS_WT	CB	5.4106275760500155	0.8391787696639249	2.8772230749297676	0.840159076473879	2.2618019993045637
PA	-	18:0_16:0	CTL_KO	CB	3.095468603954975	1.1654662390802017	1.2477751797183958	2.6618020472327677	5.10741136382793
PA	-	18:0_16:0	INS_KO	CB	0	3.572164134718785	0.7399479162468803	0.6556193870398995	0.008891173660854595
PA	-	18:0_16:0	CTL_WT	CX	0.9151175405616253	0.1039414876404716	0.9014842329992805	1.492014381472726	0
PA	-	18:0_16:0	INS_WT	CX	0.3094097809957906	0.00422998799649877	0.36375578968247463	0.16624961596691493	1.145876189667512
PA	-	18:0_16:0	CTL_KO	CX	1.9006848145426076	0	0.7923152061805507	0.2266081123390148	0.4063465304934121
PA	-	18:0_16:0	INS_KO	CX	0	2.7988695698004005	0.7882051940158668	0.3909113362745796	0
PA	-	18:0_16:0	CTL_WT	DH	0	0.5885076549828822	0.1318082640445879	0.9428435309392554	1.567041112157976
PA	-	18:0_16:0	INS_WT	DH	1.571996588445464	1.8047919486443247	1.402416640876696	1.5786042844731913	0
PA	-	18:0_16:0	CTL_KO	DH	0.508031666043127	0.7026575393186528	1.1881189451275809	1.8750200737443188	0
PA	-	18:0_16:0	INS_KO	DH	1.0714486628765976	0.956537622696104	0.6363048536887043	0.490841582382217	0
PA	-	18:0_16:0	CTL_WT	VH	0	0.5489795936293211	7.785984149496871	0	0
PA	-	18:0_16:0	INS_WT	VH	0.8632734074187872	1.0990152887150177	0	0.20333080460978187	0	0.0060618341220700575
PA	-	18:0_16:0	CTL_KO	VH	0.31842696493956235	0.5009217829876089	0.21894732323368107	0	0
PA	-	18:0_16:0	INS_KO	VH	0	0.7507710824884505	1.432763342185885	0.4094748693978478	0.3295764933272039	0.14931067713915802
PA	-	18:0_16:1	CTL_WT	AM	69.23368512437337	0.721444423579017	10.091989356155242	0	11.153720899784169
PA	-	18:0_16:1	INS_WT	AM	11.545900847108186	7.854295644993319	21.970061865719376	8.074930675549872	27.09884030833463
PA	-	18:0_16:1	CTL_KO	AM	2.8308880730419173	33.594216419701176	4.561383730727734	0	16.34804266383214
PA	-	18:0_16:1	INS_KO	AM	127.17527095672314	41.38935059987693	20.61202857310774	17.668518395984275	15.080877509225607
PA	-	18:0_16:1	CTL_WT	CB	5.909675356711822	47.8593764133194	24.062100359400986	0.3071099930896481	2.8410952370887848
PA	-	18:0_16:1	INS_WT	CB	31.730764813471584	1.2649534180634658	21.094518702174206	0.49287329989084383	0.8369375197542717
PA	-	18:0_16:1	CTL_KO	CB	31.210729534209413	43.680563577867815	40.09829791879273	32.294803241819615	7.798619029683234
PA	-	18:0_16:1	INS_KO	CB	3.982121219259977	33.335475238982625	2.180379304291446	1.9831166319939233	0
PA	-	18:0_16:1	CTL_WT	CX	33.6557107401454	7.725592187886878	3.1485628925173725	1.4041538652661603	0
PA	-	18:0_16:1	INS_WT	CX	3.4036456176766765	6.3069764257334535	11.566100853472273	4.691371375431791	0.1704895209559881
PA	-	18:0_16:1	CTL_KO	CX	2.141712730700083	4.165271146282998	27.12000634438308	0.19608568864020193	18.093832174488362
PA	-	18:0_16:1	INS_KO	CX	0.03617366961418408	13.237442296289672	2.175929793004651	1.346603611760174	1.5724450631312514
PA	-	18:0_16:1	CTL_WT	DH	5.077839226317217	34.94719777614514	13.534646106642134	13.62893373907567	2.4753735954815577
PA	-	18:0_16:1	INS_WT	DH	31.534101683900737	6.123198720075528	44.30551011848004	48.24009547356376	0
PA	-	18:0_16:1	CTL_KO	DH	6.461997158870274	39.91394681861307	34.559386028430474	2.662954622524286	13.70032109865118
PA	-	18:0_16:1	INS_KO	DH	72.57820759633962	49.995167880378645	27.867834403404096	24.292578420372823	5.09601434991834
PA	-	18:0_16:1	CTL_WT	VH	4.382244811753214	8.42904180758559	3.0789124431445893	0	0
PA	-	18:0_16:1	INS_WT	VH	7.307925541008248	47.240544316567714	4.48490799577797	0.6659742471875543	0	14.93484516852509
PA	-	18:0_16:1	CTL_KO	VH	22.835147618938084	39.677927412328955	3.169681754560767	6.011544473082935	4.497809748244458
PA	-	18:0_16:1	INS_KO	VH	1.347695670307756	28.74260458324786	39.850376980515755	25.324583517619175	22.72261868621188	5.486170346851461
PA	-	18:1_16:0	CTL_WT	AM	110.57170180941146	26.216214907758005	421.8146841426908	7.154679917297817	7.553536097270364	7.086650582181862
PA	-	18:1_16:0	INS_WT	AM	38.524185286324	11.511639418616161	30.068792536185512	87.27083030488602	10.15738889835897	128.07841488541985
PA	-	18:1_16:0	CTL_KO	AM	6.634286102469252	72.61943061193509	7.0780448472736905	5.573873565005945	24.826011668116934
PA	-	18:1_16:0	INS_KO	AM	29.852393732979454	67.95160303932234	31.60441019795287	27.049113675288588	31.580464097400004
PA	-	18:1_16:0	CTL_WT	CB	8.247824866618373	43.538038114643555	30.340034762856526	5.922043285587569
PA	-	18:1_16:0	INS_WT	CB	53.9864261668773	52.364667414689166	52.47612903115296	31.970426707268814	95.84125532887728
PA	-	18:1_16:0	CTL_KO	CB	50.75090940220265	35.247869009101365	59.840163578350065	30.299284391873723	12.052375896018475
PA	-	18:1_16:0	INS_KO	CB	0.4565489295966853	58.894289262701975	2.076255702447165	1.8607181005379618	73.8647488210563
PA	-	18:1_16:0	CTL_WT	CX	52.11709077138017	10.870901651383608	1.0291839950445922	50.259479196193446	2.473043628564008
PA	-	18:1_16:0	INS_WT	CX	8.307836575405613	12.741229383669246	17.13404812907265	12.147056043637097	50.78786983381245
PA	-	18:1_16:0	CTL_KO	CX	1.7822400344554739	5.723173812889628	40.94879441139828	0.8133099585644735	14.994888542393669
PA	-	18:1_16:0	INS_KO	CX	0.7270091645016095	32.369340186379574	4.173700847000001	2.57045560176806	25.703272853215385
PA	-	18:1_16:0	CTL_WT	DH	9.051582159108257	45.693919049182206	21.036515574747945	44.54245195670388	26.616760759810695
PA	-	18:1_16:0	INS_WT	DH	58.93550496746466	14.386654062767423	63.924964065941516	59.15938776937428	19.05614401703083
PA	-	18:1_16:0	CTL_KO	DH	76.00894843551404	48.42927990491556	49.77173875163741	69.53399786738348	32.309362264083326
PA	-	18:1_16:0	INS_KO	DH	58.19573651784528	71.58205188548547	44.37938214687781	38.76530896421761	5.421672570313403
PA	-	18:1_16:0	CTL_WT	VH	7.8116393975865765	6.971664982184681	2.236548753675975	7.766741394704434	8.947696735126472
PA	-	18:1_16:0	INS_WT	VH	19.474878497434887	64.26724262981573	6.284167716209912	18.140628656644722	3.88483210865031
PA	-	18:1_16:0	CTL_KO	VH	31.43442728320415	54.01109443989094	6.017330186429141	0.6653852807698962	13.633634349404433
PA	-	18:1_16:0	INS_KO	VH	8.587895405634196	47.18861322175162	56.79036511715223	40.50108069436952	36.32435864331392	11.542470631369348
PA	-	18:1_16:1	CTL_WT	AM	13.763000203412474	0.9976014560343758	8.604547693774816	0.8190923632974004	2.541042143940988
PA	-	18:1_16:1	INS_WT	AM	5.503171860051607	0.5822738228220755	0	12.637759860487963	3.908089405877501
PA	-	18:1_16:1	CTL_KO	AM	1.1499221571854503	0.12132990681499169	25.597176472676026	17.054621184295872	0.08055631757477581
PA	-	18:1_16:1	INS_KO	AM	4.075789359486977	0.6598118804360394	0	0	1.0644557029281325
PA	-	18:1_16:1	CTL_WT	CB	0.17879843858016184	3.8409790938174284	6.0319085822495	9.01981934234942	20.75476237028452
PA	-	18:1_16:1	INS_WT	CB	5.529234082747427	4.49752462427856	2.5475613051810027	6.6162621191294875	19.89953272833153
PA	-	18:1_16:1	CTL_KO	CB	3.6057865588328735	2.7958405539300912	2.3382257432498745	18.83458112979438	0.15219662799410363
PA	-	18:1_16:1	INS_KO	CB	0	5.225895429039941	0.45380129268229585	0.3917389034510426	0
PA	-	18:1_16:1	CTL_WT	CX	0.5025311852877931	0.6441331359115858	2.7021057118639122	13.578838737711148	0.8249264384272121
PA	-	18:1_16:1	INS_WT	CX	1.359811237803024	0.13954941427400863	0.2949980434719854	2.730885512154793	12.919593523146824
PA	-	18:1_16:1	CTL_KO	CX	1.130079196167839	0.347719043729613	0.050002628263148094	0	0
PA	-	18:1_16:1	INS_KO	CX	0.3826711247159905	0.4150370592878678	0.6274532160775641	0.31234060868313146	0
PA	-	18:1_16:1	CTL_WT	DH	0.36135644949262835	2.4391418792700295	1.0269800812694525	6.936377804383624	5.134092866454299
PA	-	18:1_16:1	INS_WT	DH	0	1.520775906479555	0.8601875127132799	6.062193198873321	1.943483697204723
PA	-	18:1_16:1	CTL_KO	DH	0.243732123772047	0.8753110636692515	0.17129147703694925	8.618696232005558	0
PA	-	18:1_16:1	INS_KO	DH	0.4019784796419212	0.5542379423527658	0.026915906525578553	0	1.1268792865375534
PA	-	18:1_16:1	CTL_WT	VH	0.31185556600048747	6.8784944075562	0	0.9792404026213729	0.90628499501929
PA	-	18:1_16:1	INS_WT	VH	0.31750800845913896	1.0046020585109268	0	2.6011335420426644	0.48092717254532374	0
PA	-	18:1_16:1	CTL_KO	VH	0.14310220099566828	0.7329033001813885	0.08390065953149749	0	0
PA	-	18:1_16:1	INS_KO	VH	0	0.4582026947472496	1.2032357506070572	0.4063890017295683	0.32535192273901037	1.895900160955291
PA	-	18:1_18:0	CTL_WT	AM	96.56659879865792	4.110107044866716	5.265816747307788	0.34868482473482554	1.589749689473575
PA	-	18:1_18:0	INS_WT	AM	15.457164515306829	3.3836151263747833	14.126841096515562	29.009178928966023	2.0048364779212067
PA	-	18:1_18:0	CTL_KO	AM	2.1081349061112844	24.725165142746086	1.3700066956053716	0	4.428688732999046
PA	-	18:1_18:0	INS_KO	AM	27.17331186401224	27.4555544903546	14.942603689848095	12.701145045582166	14.96334500464339
PA	-	18:1_18:0	CTL_WT	CB	4.068892286731499	22.995709188452004	36.01032150110699	6.555831204030882	5.603124028635244
PA	-	18:1_18:0	INS_WT	CB	46.18512233772766	16.469155643676654	29.705442235666254	7.541138544877401	25.616158493014876
PA	-	18:1_18:0	CTL_KO	CB	46.78999653266988	14.164179230418181	23.84585342419185	7.685861654392639	5.796175762399612
PA	-	18:1_18:0	INS_KO	CB	0.5048971059551617	36.232377597140854	0.8114207967273886	0.7224730120206359	0
PA	-	18:1_18:0	CTL_WT	CX	27.29620463713797	2.706751888523903	1.4632146905095846	14.997845625921986	0
PA	-	18:1_18:0	INS_WT	CX	1.9142032748830884	4.997903454436834	10.257346390602875	4.1243050565085575	16.09111731096168
PA	-	18:1_18:0	CTL_KO	CX	2.4590659767892937	1.634571547520924	16.78239940925954	0.960406306711431	14.4163829636177
PA	-	18:1_18:0	INS_KO	CX	0.9545365235195084	7.295648523680976	3.8763337249068535	2.694366299907486	18.524937796345036
PA	-	18:1_18:0	CTL_WT	DH	3.113125734153527	19.66533180778032	9.433808549195424	19.32319145465512	16.786711963713625
PA	-	18:1_18:0	INS_WT	DH	31.31488755385474	44.37422751561626	28.28871448042772	23.991959193469743	9.870850457019516
PA	-	18:1_18:0	CTL_KO	DH	64.88031125685679	23.451491593425867	22.49799792759768	48.61924284561496	26.08044425136823
PA	-	18:1_18:0	INS_KO	DH	80.1765886211132	28.84130405443387	63.59524497349459	63.141617933490856	7.262247949497076
PA	-	18:1_18:0	CTL_WT	VH	2.6866701541324955	0.5285542659119651	2.148965778014941	1.529180282050717	7.375246342333075
PA	-	18:1_18:0	INS_WT	VH	17.503864992329557	25.993218838125113	8.709208271925863	7.589998602151465	0.6902748342676119	9.395731705175802
PA	-	18:1_18:0	CTL_KO	VH	14.357056284755073	19.858377491815343	2.403785802884255	0.7397786592744764	7.595996325230576
PA	-	18:1_18:0	INS_KO	VH	0.19618737306676964	19.06635728496847	34.33994270131325	20.14742683446842	18.034027936630785	2.9364052498909468
PA	-	18:1_18:1	CTL_WT	AM	127.09285892243288	0.7443474211529542	3.4577157960170903	8.525404309776976	0.4564481795294677
PA	-	18:1_18:1	INS_WT	AM	2.1543128178745135	2.914140851037355	10.98960231485422	0.7050058649645854	21.623210859919183
PA	-	18:1_18:1	CTL_KO	AM	1.8236035182160506	12.407947881306201	5.386884070830341	0	58.70532186321661
PA	-	18:1_18:1	INS_KO	AM	58.89916121101562	17.67640656529545	8.775173811948754	7.473667307030149	77.4900809641126
PA	-	18:1_18:1	CTL_WT	CB	3.3526542101503716	30.95465284148727	21.697177838898263	40.33130149073602	7.2025191547685115
PA	-	18:1_18:1	INS_WT	CB	29.047978783428523	2.7943336628272104	34.48125014667634	28.670878248526076	6.054435159985922
PA	-	18:1_18:1	CTL_KO	CB	37.16397367094136	27.934336520843445	24.747008246550088	69.73018986748966	3.248712073613184
PA	-	18:1_18:1	INS_KO	CB	1.6750015851068338	55.76042283921597	0.8724740501689435	0.7786629979857951	7.200192157231825
PA	-	18:1_18:1	CTL_WT	CX	15.045465025376634	4.234056905599087	1.2077714780417481	2.2916689583356242	0.25206760717216053
PA	-	18:1_18:1	INS_WT	CX	3.2295790347636375	3.630303814061801	5.948684270013158	3.708389759079433	0
PA	-	18:1_18:1	CTL_KO	CX	1.5918828042015265	2.9783344001091763	9.475424987890362	0.17165750520691067	0.4368881106178897
PA	-	18:1_18:1	INS_KO	CX	0.14483570640844862	10.553196711789598	1.2989928887699769	0.7480452615794486	0.11783787078802102
PA	-	18:1_18:1	CTL_WT	DH	3.787905310860488	19.40380229853914	5.144135123170763	0.6903974600603813	1.2365184554918147
PA	-	18:1_18:1	INS_WT	DH	47.934620441477236	8.012957052221884	18.318813353274507	30.818256939114637	0
PA	-	18:1_18:1	CTL_KO	DH	1.361143578388819	14.882263974034963	12.110659172786299	2.8648647318011435	5.903419286477916
PA	-	18:1_18:1	INS_KO	DH	5.587652648487662	20.459165727180054	11.077357220492841	9.644937181169066	10.283218303268429
PA	-	18:1_18:1	CTL_WT	VH	3.269014172386448	2.5604164014299977	0.8453829141620506	0.1934245941209917	0
PA	-	18:1_18:1	INS_WT	VH	12.145654028138015	19.03842330526324	9.757428447660367	5.740069369462487	0	6.149697921274408
PA	-	18:1_18:1	CTL_KO	VH	8.149918005412244	18.841885112433328	1.6186295029397617	2.5140376017569	2.254056002447933
PA	-	18:1_18:1	INS_KO	VH	0.9388546317287924	12.27528233701073	16.248873691679158	9.957838100295048	8.912751295022762	5.94179566938261
PA	-	18:2_18:1	CTL_WT	AM	6.837585183094066	0.348308484971401	0.043016575855921946	0	0.33055513775646356
PA	-	18:2_18:1	INS_WT	AM	2.2108384112294646	1.2492730571490671	0.16501810644671183	0.9026598277606669	0.9553735274775507
PA	-	18:2_18:1	CTL_KO	AM	1.0602642935453581	3.8162494875127404	0.3210822152566553	0.38504224837566076	3.5742616267271754
PA	-	18:2_18:1	INS_KO	AM	0.03880717764102485	1.0761217800899021	0.6475329235408467	0.4709638694967859	1.9962979196807278
PA	-	18:2_18:1	CTL_WT	CB	0.515656844355709	2.2234790097972112	3.193606335115794	0.39930307238957413	6.138857828076242
PA	-	18:2_18:1	INS_WT	CB	1.966113878027301	5.996071136049827	1.0799333094172574	0.3938580304933527	3.3626051922037528
PA	-	18:2_18:1	CTL_KO	CB	1.9817501357984169	1.1568223918847345	0.8140005493523071	2.158390023024865	0
PA	-	18:2_18:1	INS_KO	CB	0	2.632629887375076	0.6333905034684818	0.5582419802519575	5.2486854452605565
PA	-	18:2_18:1	CTL_WT	CX	0	0.4998746913283332	1.4621593078417672	1.6588254002726592	0
PA	-	18:2_18:1	INS_WT	CX	0.7990645868829249	0.027856539247605148	0.3864000536730657	0	2.313407087858647
PA	-	18:2_18:1	CTL_KO	CX	0.28569450146901704	0.450535686931762	0	0.17642829900483575	0
PA	-	18:2_18:1	INS_KO	CX	0	0	1.6627629409046862	0.9818306558439844	0
PA	-	18:2_18:1	CTL_WT	DH	0.08722639930840208	0.7959545228140613	0.12944816583469898	0.1402222560651766	0.5231894102335188
PA	-	18:2_18:1	INS_WT	DH	0.0007659266094429414	1.0441914959446243	0.47378245405598884	0.5814211082903318	0
PA	-	18:2_18:1	CTL_KO	DH	0	0	0	0.6707620112356169	0.4869953217126988
PA	-	18:2_18:1	INS_KO	DH	0.2583396704943218	1.5658111469611449	1.072167143892198	0.8749945586275886	0
PA	-	18:2_18:1	CTL_WT	VH	0.07527757748533329	0.39133457927306314	0	0	0
PA	-	18:2_18:1	INS_WT	VH	0.0012478221012174147	0.49173433914641995	0	0	0	0.9593998399808308
PA	-	18:2_18:1	CTL_KO	VH	0.07873581709090198	0.43590032008522883	0.27610575259317105	0	1.4385046018418117
PA	-	18:2_18:1	INS_KO	VH	0	0.7473067917290988	1.1833202523037425	0.6661905985786424	0.6679131983884816	0
PA	-	20:0_16:0	CTL_WT	AM	0.4752943536469514	1.0766132901099261	0.9154155622476415	0.1077735722701916	0
PA	-	20:0_16:0	INS_WT	AM	1.7287076737121756	3.1383899603998615	1.8630769663086981	2.701168543782101	0
PA	-	20:0_16:0	CTL_KO	AM	1.230480648099675	1.4219016162208784	1.8771681848568327	0.030262943174273953	0
PA	-	20:0_16:0	INS_KO	AM	0.3671522491588418	0.3700286278622666	0.4355306570458145	0.2890644828871757	2.139480023639217
PA	-	20:0_16:0	CTL_WT	CB	2.8732064037738936	0.5023820099824012	0.16304096175906846	1.0681878872988781	0.12368259850509475
PA	-	20:0_16:0	INS_WT	CB	0.22333514646386382	0.3723832383924701	0.1531429320712569	0	0
PA	-	20:0_16:0	CTL_KO	CB	0.05636051483181702	0.15712946565742916	0	0.07245772128452543	0
PA	-	20:0_16:0	INS_KO	CB	0	0.031766642865649404	0.8893086360738117	0.7690286645475977	0
PA	-	20:0_16:0	CTL_WT	CX	1.7489890843092688	3.71645766539181	0.2891302969857564	5.054481632808832	0
PA	-	20:0_16:0	INS_WT	CX	3.0420883734832445	4.32337146028774	3.0381837359143247	3.1358739668552675	0
PA	-	20:0_16:0	CTL_KO	CX	1.1109689011527384	4.832410371935888	1.558622925472886	0	0
PA	-	20:0_16:0	INS_KO	CX	1.9065094889945209	4.727889567256007	4.079119948334853	2.8340192940243982	3.9991265382682237
PA	-	20:0_16:0	CTL_WT	DH	0.5178596127784778	2.4353483210513844	1.9587496799253306	0	0
PA	-	20:0_16:0	INS_WT	DH	0.5347899551860037	0.9188764659531126	0.6366696325034333	0	0
PA	-	20:0_16:0	CTL_KO	DH	1.1815943356449112	1.5659882828088174	1.4607532268775685	0	0
PA	-	20:0_16:0	INS_KO	DH	1.668748802187421	0.3906306485561004	1.3721210369547632	1.1384723977367168	0
PA	-	20:0_16:0	CTL_WT	VH	0.4469199397951246	3.113327251510265	0.3341335411475891	3.0858354347377692	0
PA	-	20:0_16:0	INS_WT	VH	2.8636603749759773	0.5965100085143145	1.2294519034225253	0.47988911991076466	0	0.2968049766430038
PA	-	20:0_16:0	CTL_KO	VH	0.23415931274710022	0.40162519914846223	1.732887563830767	0	0
PA	-	20:0_16:0	INS_KO	VH	0.01924225833917144	0.2569643249043518	0.4450131238290469	1.4883765089844605	1.3008055994548144	0
PA	-	20:0_18:0	CTL_WT	AM	3.3520759678258685	0	1.120975311076527	0	0
PA	-	20:0_18:0	INS_WT	AM	0	1.64421104316743	0	0	0
PA	-	20:0_18:0	CTL_KO	AM	0.32311019354761233	4.634563779697266	5.470132537318581	0	0.1009301563318184
PA	-	20:0_18:0	INS_KO	AM	13.364583483930053	0.10714807575380053	0.8616395488444736	0.6594822078602081	0
PA	-	20:0_18:0	CTL_WT	CB	0.7801181841388092	0.72010620738261	0	2.0294079746115408	0
PA	-	20:0_18:0	INS_WT	CB	0.11745119130808233	0.08333827281528694	0.12250475838763647	0.26345405343138917	0
PA	-	20:0_18:0	CTL_KO	CB	0	0.053621430555421463	0.5028925625861109	0	0
PA	-	20:0_18:0	INS_KO	CB	0	0.18567857521290027	0.7846460663745318	0.6988366769108211	0.4354882200208008
PA	-	20:0_18:0	CTL_WT	CX	0	1.0065016785150052	0.45484495245260786	0	0.8538666967485353
PA	-	20:0_18:0	INS_WT	CX	0.044745155755202444	0.13044646892781672	0.24640483032316973	0	0
PA	-	20:0_18:0	CTL_KO	CX	0.3080744999906599	0.1256273515869875	0.06741746194886725	0	0
PA	-	20:0_18:0	INS_KO	CX	0	0	0.9292173555590881	0.3592450732953555	2.0143448103575907
PA	-	20:0_18:0	CTL_WT	DH	0	0.08619035627345875	0.032567514737777414	0	0
PA	-	20:0_18:0	INS_WT	DH	1.3078271721244747	0.5322989817719465	0.050188483854886695	0	0
PA	-	20:0_18:0	CTL_KO	DH	0.9067375130910227	0	0.08341924999326222	0	0
PA	-	20:0_18:0	INS_KO	DH	0	0.09160549374679677	0.7522267118626438	0.5975797858249984	0.2536706137814171
PA	-	20:0_18:0	CTL_WT	VH	0	1.9672119137428674	3.2576943276433705	0	0
PA	-	20:0_18:0	INS_WT	VH	0.32120629667127487	0.18505712565423235	0	0.7353033031866018	0	0.6704457596130986
PA	-	20:0_18:0	CTL_KO	VH	0	0.06657494363929507	0	0	0
PA	-	20:0_18:0	INS_KO	VH	0	0.07440838594013925	0.1835379999958768	0.15235718516165458	0.10143356736987633	0
PA	-	20:0_18:1	CTL_WT	AM	8.799579747597495	0.33298195670878006	5.439298500690815	0.11862252674997287	3.743500772182113
PA	-	20:0_18:1	INS_WT	AM	9.152106442145037	4.745164231969214	7.563564882888847	7.466812967845313	32.87408708795906
PA	-	20:0_18:1	CTL_KO	AM	3.49050638818899	5.3794165801213465	5.099054145760664	0.4622423859401236	0.621269875625779
PA	-	20:0_18:1	INS_KO	AM	95.72153547991563	3.0551335819303542	5.043668055570266	4.262332215824924	18.564282026124765
PA	-	20:0_18:1	CTL_WT	CB	3.3211062570070866	2.4689903332628815	5.91607371931929	4.670611154971068	0.9941917858863317
PA	-	20:0_18:1	INS_WT	CB	5.642702515109716	14.804866707279205	3.1731525905617737	8.657595114312645	0.3487582591073405
PA	-	20:0_18:1	CTL_KO	CB	3.489764463308138	3.327533185147515	2.451446135237062	4.089797673535007	10.515631253740592
PA	-	20:0_18:1	INS_KO	CB	2.9488435871427034	3.964383891312206	0.6968104978763748	0.6178161949510202	0
PA	-	20:0_18:1	CTL_WT	CX	4.941599222623818	2.81705646888938	2.0718023315332212	1.843849800652452	1.7495481494572327
PA	-	20:0_18:1	INS_WT	CX	4.982629960622289	2.618431803632158	4.495558105631603	1.6563803446704655	0
PA	-	20:0_18:1	CTL_KO	CX	1.9770107647065607	3.4041493645942085	7.213308596071805	0.20568898799039184	7.559725987829395
PA	-	20:0_18:1	INS_KO	CX	2.7506844108788773	5.994923713930064	4.46319315138541	3.2386873875687137	0.15435839662092649
PA	-	20:0_18:1	CTL_WT	DH	1.3147539312379468	8.088407705349734	4.432731171468168	0.4665435025596814	1.4508287418115107
PA	-	20:0_18:1	INS_WT	DH	2.7978269058023284	5.438889317537275	5.71704277829598	0	0.4441790115324664
PA	-	20:0_18:1	CTL_KO	DH	6.6184380710506145	5.626185492029752	6.945741049395928	2.1080409572900023	11.528958508739876
PA	-	20:0_18:1	INS_KO	DH	8.461794494829803	4.953537327342603	4.837727142117316	4.178440397724789	23.533817408497256
PA	-	20:0_18:1	CTL_WT	VH	1.134650652986173	2.681155958454757	2.0317523884030764	0	0
PA	-	20:0_18:1	INS_WT	VH	4.175200777054966	4.796841781638706	3.4001572881556834	0	0	1.7454210010148725
PA	-	20:0_18:1	CTL_KO	VH	3.358978427963094	3.269351307741581	2.612226690102333	4.446758171371281	4.539496296909529
PA	-	20:0_18:1	INS_KO	VH	0.3200987262408808	2.1216205430071904	3.313572278387106	4.0004387393011696	3.5599080309626556	1.9697123665871081
PA	-	20:1_18:0	CTL_WT	AM	2.551919419997772	0.314368058507668	1.0061605593515774	0.026809425550303453	0
PA	-	20:1_18:0	INS_WT	AM	2.41871412641786	0.5359792625428701	0.24539955587588375	0.6308080883100459	0
PA	-	20:1_18:0	CTL_KO	AM	0.495379326076857	0.23577604388075105	9.453602535709198	0	0
PA	-	20:1_18:0	INS_KO	AM	0	1.6411322521010725	0.8691052007119459	0.6656871234535728	3.9121548603761926
PA	-	20:1_18:0	CTL_WT	CB	0.16458279850113594	0.2691972328250879	1.8257458760929823	0	0
PA	-	20:1_18:0	INS_WT	CB	1.053235063552152	0.35459406148632117	0.810195985497939	0	0.0993202868327426
PA	-	20:1_18:0	CTL_KO	CB	0.3432243485231544	0.28717234612914655	0.2819334966191291	0	0.11498276472395547
PA	-	20:1_18:0	INS_KO	CB	0	0.6485615222574342	0.9358622745200944	0.8137384513265387	0.5556961438037665
PA	-	20:1_18:0	CTL_WT	CX	0.5271924870280574	0.1674493279297051	0.07293778261636562	0	0
PA	-	20:1_18:0	INS_WT	CX	0.6730174386894573	0	0.17450561121080407	0	0
PA	-	20:1_18:0	CTL_KO	CX	1.7872921868875353	0.5411545460422313	0	0	0.16326168800007151
PA	-	20:1_18:0	INS_KO	CX	1.4142575106316826	0.21803230758741465	0	0	0
PA	-	20:1_18:0	CTL_WT	DH	0	0.1117910008056467	0.4142257511918684	0	0
PA	-	20:1_18:0	INS_WT	DH	1.4651797012589534	1.482751022810905	0.5569419607964394	0.2967604244614454	0
PA	-	20:1_18:0	CTL_KO	DH	1.1552254379145734	0.09689015543700083	0.10807611565723171	0.26615038803199326	0
PA	-	20:1_18:0	INS_KO	DH	1.487105524209953	0.296693745716004	0.020187783976969086	0	0
PA	-	20:1_18:0	CTL_WT	VH	0	0.6820981684299982	0.29521188549446414	0	0
PA	-	20:1_18:0	INS_WT	VH	0	0.09278223949011032	0	0	0	0.6450727717869444
PA	-	20:1_18:0	CTL_KO	VH	0	0.1402789038223203	0.012996152687076266	0	0
PA	-	20:1_18:0	INS_KO	VH	0	1.1396751750701892	0.8653674844383576	0.17792301795100274	0.2260259067277877	0
PA	-	20:1_20:1	CTL_WT	AM	1.9019000435977689	0.7109444210052458	2.8298913251314772	0.09680953249380998	2.701875167087246
PA	-	20:1_20:1	INS_WT	AM	0.6360744525646361	8.57587447705448	1.8110078881749003	0	3.032043609603833
PA	-	20:1_20:1	CTL_KO	AM	10.817219643770164	1.6056160519331957	14.651060765794128	5.018764862750343	0.39670099581625573
PA	-	20:1_20:1	INS_KO	AM	0	1.353513695752483	1.5487913318681696	1.254138787488329	0.8311465442409649
PA	-	20:1_20:1	CTL_WT	CB	0.691164651332966	1.4611461690765264	5.150519012339918	0	0
PA	-	20:1_20:1	INS_WT	CB	0.674990660709425	5.792295421861294	0.37183221740487593	0	0
PA	-	20:1_20:1	CTL_KO	CB	3.446170031834031	2.493245699463857	2.5441421274696787	0.6030282288144162	0
PA	-	20:1_20:1	INS_KO	CB	0	1.4947957996839443	0.5972737980361787	0.5269177756231561	0.17266460317583965
PA	-	20:1_20:1	CTL_WT	CX	0.8297565635820028	1.239010121718242	1.1981620536429132	0	0
PA	-	20:1_20:1	INS_WT	CX	1.3074880907163984	0.35773123264356876	0.38030635372817406	0	0
PA	-	20:1_20:1	CTL_KO	CX	1.4354456365553736	1.0006432961261396	0.9166390147230558	0	0
PA	-	20:1_20:1	INS_KO	CX	0.03224268579509141	0.683753086185694	0.19980140849213662	0.0016330184041010783	3.49544890724889
PA	-	20:1_20:1	CTL_WT	DH	1.752618316484659	2.1407340323011366	0.81985646961984	0.06319058750841294	0
PA	-	20:1_20:1	INS_WT	DH	3.007919067285036	1.4471887403720627	1.7137534853016059	0	0
PA	-	20:1_20:1	CTL_KO	DH	1.1800789672359342	0.8532565682104394	3.0470742130642434	0	0.23571789331809523
PA	-	20:1_20:1	INS_KO	DH	3.729282241672138	0.9447456994438695	0.7814935189626052	0.6251948151700842	0
PA	-	20:1_20:1	CTL_WT	VH	1.5125336155963494	0.25907103097871403	0.5272537422085869	0	0
PA	-	20:1_20:1	INS_WT	VH	1.0827495240048792	4.0345004919283465	0.9573809624794221	0	0	0.08424304590504657
PA	-	20:1_20:1	CTL_KO	VH	0.3512906257085054	0.27743380340285784	18.76377766727361	0	0.09155486571214125
PA	-	20:1_20:1	INS_KO	VH	0	0.9399400664947797	0.8034948171944751	0.869926817033171	0.7474972917682061	0
PA	-	20:4_14:0	CTL_WT	AM	1.4578743601818218	0.818356411788938	0.1798007791544501	0.23001616809898726	0
PA	-	20:4_14:0	INS_WT	AM	1.08259689813484	0.4521240425821274	0.3831905818131283	0	0
PA	-	20:4_14:0	CTL_KO	AM	0.35414310245741454	0.7731433503641351	11.427308791702789	0	0.20810441847301306
PA	-	20:4_14:0	INS_KO	AM	5.532731833972628	0.4521098915948792	0.6487487131843354	0.4681039781822929	0
PA	-	20:4_14:0	CTL_WT	CB	0.42104122027936314	0.17851648787477542	0.5284051547570651	0	0.11085578806005121
PA	-	20:4_14:0	INS_WT	CB	0.4867149363466573	30.565156452778368	0.30625777113253333	0	0
PA	-	20:4_14:0	CTL_KO	CB	0.1546714617294546	0.2190572826031716	0.04635028282301189	0	0
PA	-	20:4_14:0	INS_KO	CB	0	0.39262365795261944	0.8528793660537357	0.7593869013072762	0
PA	-	20:4_14:0	CTL_WT	CX	0.4706343184895381	0.11856038803306047	0.6801809358470714	0	0
PA	-	20:4_14:0	INS_WT	CX	0.09934285491188603	0.3621465497960196	0.6444259405483237	0.032131178216953035	0
PA	-	20:4_14:0	CTL_KO	CX	1.4566865857316167	0.23528767690742594	0.605289859824553	0	0
PA	-	20:4_14:0	INS_KO	CX	0	2.0963697584167447	1.4737670286672917	0.861440453106143	3.9568649227248067
PA	-	20:4_14:0	CTL_WT	DH	0.08304529437568221	0.13246120057410524	0.6105799043398866	0	0.1057840723681982
PA	-	20:4_14:0	INS_WT	DH	0.3697642110437168	0.8416526562355623	0.19069718798043964	0	0
PA	-	20:4_14:0	CTL_KO	DH	0.9723131758098221	0.19349661822090403	0	0.7988231247490879	0.15157081116715104
PA	-	20:4_14:0	INS_KO	DH	0.8047328981314252	1.411248993379602	0.2728185937182357	0.17143613421117773	0
PA	-	20:4_14:0	CTL_WT	VH	0.07166922665298602	0.4667531037239169	0.0611616931530036	0	0
PA	-	20:4_14:0	INS_WT	VH	0.8671017436375541	7.139644766325595	0.1579664451204406	0	0	0.9597698150714313
PA	-	20:4_14:0	CTL_KO	VH	0.0822750357195011	0.2754824269089974	0.5220081488389532	0	0
PA	-	20:4_14:0	INS_KO	VH	0	0.3139652024964439	0.18300183434717693	0.9572732238823113	0.8214648097618933	0
PA	-	20:4_16:0	CTL_WT	AM	69.07372396040147	64.43087935917546	1.5326980187896815	1.1644771134088006	4.436440041410854
PA	-	20:4_16:0	INS_WT	AM	25.25543219290041	3.449469169163972	4.568780480522452	12.16186858963399	5.563048684871933
PA	-	20:4_16:0	CTL_KO	AM	2.1930900990287006	9.97668813079856	3.3365788636889833	1.8442330631005586	35.80872862722345
PA	-	20:4_16:0	INS_KO	AM	69.58510052498778	7.824948184023442	5.771988642854648	4.885763173704981	35.39716036002556
PA	-	20:4_16:0	CTL_WT	CB	1.7995466304829366	18.606814275813402	30.905814976839782	6.0589019241835995	22.3121859387903
PA	-	20:4_16:0	INS_WT	CB	22.51442241604563	6.637860154017117	14.833187931609428	7.4124438774381405	21.34407522428257
PA	-	20:4_16:0	CTL_KO	CB	21.4815151497316	17.13185431827832	25.049309923607606	7.911579398434254	5.953423884763863
PA	-	20:4_16:0	INS_KO	CB	1.9685076364641163	27.754423445853824	0.16907373371104772	0.1046411306704631	0.007593950861554167
PA	-	20:4_16:0	CTL_WT	CX	7.775709204346413	1.9971082630818853	0.2924560229036372	15.497432609018567	7.603909297395348
PA	-	20:4_16:0	INS_WT	CX	2.233598102676788	2.8926712398772034	2.748112517548853	3.4931214439182217	21.3480122078549
PA	-	20:4_16:0	CTL_KO	CX	13.473710306406632	2.465272793000873	8.146770773948653	16.897088631197356	5.7180220843414515
PA	-	20:4_16:0	INS_KO	CX	0.814510757366816	11.076333353749565	0.644420213969776	0.2962408087963013	72.29368794432513
PA	-	20:4_16:0	CTL_WT	DH	2.9825458791213166	15.22357069885353	5.29843730244662	8.711994315063338	16.284738874823
PA	-	20:4_16:0	INS_WT	DH	6.964908342812313	11.753941149680678	10.064589042700208	13.396641154028872	2.644604838779701
PA	-	20:4_16:0	CTL_KO	DH	5.783955394433246	10.503463077968473	8.623085706418788	24.94882579307506	24.82884650869802
PA	-	20:4_16:0	INS_KO	DH	3.1598624003363027	7.846750775281234	7.32355106338231	6.289331256799469	2.3838837263484436
PA	-	20:4_16:0	CTL_WT	VH	2.5739779504745606	2.6338608340232694	1.9691709031972093	1.709254083251072	14.94832266469189
PA	-	20:4_16:0	INS_WT	VH	7.094479548980287	10.130800014387486	4.614645125856161	2.9299372668036288	1.884262087347031	2.4194117855427226
PA	-	20:4_16:0	CTL_KO	VH	4.740344301897917	8.160062696524902	0.8926268245884558	2.9589669757667036	13.079184787892796
PA	-	20:4_16:0	INS_KO	VH	0.22423680787529138	5.433991794460724	7.404735027075855	6.196077924613966	4.3206980711834815	0.3290001409268792
PA	-	20:4_16:1	CTL_WT	AM	0.534349062957142	0.924751860963247	1.6267536430230618	0	0
PA	-	20:4_16:1	INS_WT	AM	0.09282414906272589	1.2779318013508965	0.16597004245159627	0	0
PA	-	20:4_16:1	CTL_KO	AM	7.450068111773335	3.655489709219423	0.1123250207145591	107.3848813371795	0
PA	-	20:4_16:1	INS_KO	AM	0.9674393641929019	0.4673695905308251	0.9197218890380687	0.7049701154730613	9.097163112998865
PA	-	20:4_16:1	CTL_WT	CB	0.17315135781162197	0.03722139794488768	0.36539609831784314	0	0
PA	-	20:4_16:1	INS_WT	CB	0.16954184443140463	8.235724740298467	0.10455045833039023	0	0.06540666125814203
PA	-	20:4_16:1	CTL_KO	CB	0.020505303770639357	0	0	0.21983423921540687	0
PA	-	20:4_16:1	INS_KO	CB	0	0.14578354935337282	0.832287506866335	0.7157379737320175	8.096191330568832
PA	-	20:4_16:1	CTL_WT	CX	0.04066084518433818	1.1597829179925359	1.256901371515857	0	0
PA	-	20:4_16:1	INS_WT	CX	1.5262546385868037	0.22578594941934332	0.38862907042341505	0	0
PA	-	20:4_16:1	CTL_KO	CX	10.526981851834876	1.1658160865148013	0	5.823260227064094	0
PA	-	20:4_16:1	INS_KO	CX	0	0	0.10923503937136371	0	2.35669273098228
PA	-	20:4_16:1	CTL_WT	DH	0.27196169847246443	0.0405214706075833	0.18444278969606573	0	0.01711976522090931
PA	-	20:4_16:1	INS_WT	DH	0.19849222626185184	0.8311569952910107	0.8083115652557988	0	0
PA	-	20:4_16:1	CTL_KO	DH	1.1304796366703045	0.04215335636669985	1.5676969211344585	0	0
PA	-	20:4_16:1	INS_KO	DH	1.9519609288902087	1.7802435734981517	0.42187992865812307	0.30462996420547145	0.19114925829361173
PA	-	20:4_16:1	CTL_WT	VH	0.23470667128445555	0.03180541912753541	0.3105812957430222	0	0
PA	-	20:4_16:1	INS_WT	VH	0.025100407654716692	1.1453223048374437	0	0	0	0.9112572640512273
PA	-	20:4_16:1	CTL_KO	VH	0.44214427004928203	0.0021657757338544603	0.48671890657120154	0	0
PA	-	20:4_16:1	INS_KO	VH	0	0.3245622156464063	0.22858853836795484	0.009260089742323627	0	0
PA	-	20:4_18:1	CTL_WT	AM	24.03359471466207	1.0306479296863267	1.2609016489652758	0.5245361219368128	1.187606441889231
PA	-	20:4_18:1	INS_WT	AM	8.399411819942046	0.29149690593524163	0.4252316380247999	5.55208880409398	1.224120102362093
PA	-	20:4_18:1	CTL_KO	AM	14.324106951004934	1.9818544368004816	3.7039830934054376	3.2871620048973793	0
PA	-	20:4_18:1	INS_KO	AM	10.26203565488678	1.2283960971149357	0.532876555305538	0.375107129573995	3.373185053750374
PA	-	20:4_18:1	CTL_WT	CB	3.0764378758954822	7.545879444388529	13.478158264525128	2.272592124296755	0.4273869262827857
PA	-	20:4_18:1	INS_WT	CB	8.205189866909636	12.85540975339897	4.7058374087922195	3.4345776854327577	10.782745572846071
PA	-	20:4_18:1	CTL_KO	CB	6.901196686264812	5.1409741579311605	3.858822428893352	7.487676227008638	2.476998819778619
PA	-	20:4_18:1	INS_KO	CB	0.0024911944360611203	8.339197543171618	0.7017049947919254	0.6220635024603762	0
PA	-	20:4_18:1	CTL_WT	CX	2.351920127515974	1.3524115017084841	1.5062518253084385	5.921031348835888	0.930738181400407
PA	-	20:4_18:1	INS_WT	CX	1.6199072858193913	0.1250922973723076	0.562969565805596	1.3523842146766865	8.066168533334
PA	-	20:4_18:1	CTL_KO	CX	11.778598006542007	1.0887091112107448	0.9377603811644396	6.821593917425923	0.013632598312709673
PA	-	20:4_18:1	INS_KO	CX	5.309838211990299	1.9386409543679302	1.1892034574472878	0.6769615908301984	0.7119837864139658
PA	-	20:4_18:1	CTL_WT	DH	0.2987592473015844	2.8620137881075136	0.9329597941612576	2.392071051548596	4.9674314142468035
PA	-	20:4_18:1	INS_WT	DH	0.41768424973504936	3.1218098209047938	2.529934455787522	4.388272889302378	0.9618826102156727
PA	-	20:4_18:1	CTL_KO	DH	0.8195858450506358	2.0220744212181554	1.2293711748811764	5.335718890965744	0.2307688680164769
PA	-	20:4_18:1	INS_KO	DH	1.508212169123146	1.982189305383365	1.397808931920642	1.1626079494692536	0.4507864239637902
PA	-	20:4_18:1	CTL_WT	VH	0.25783332301369605	0.43163505809247893	4.167883017589806	0.6637057965522024	0.9661677382366671
PA	-	20:4_18:1	INS_WT	VH	2.2186854446942097	4.032755548628969	1.990628954380057	0.953413667865916	0.184456592303841	0.5987533187271932
PA	-	20:4_18:1	CTL_KO	VH	1.0176334342167566	2.3029055762568817	0.2049009590023946	0	0.0328803539608889
PA	-	20:4_18:1	INS_KO	VH	0	0.8530528452187053	1.8027719094339636	1.3682275210747854	1.1937492338300368	3.948664280886403
PA	-	22:4_16:0	CTL_WT	AM	7.302891218797085	18.207301085611004	0.497577221870131	0.4936072824571485	0
PA	-	22:4_16:0	INS_WT	AM	4.289590921211984	0.8135733117314052	0.017673904236494984	0.8499975978328755	2.28966497029027
PA	-	22:4_16:0	CTL_KO	AM	0.6476057260083723	0.6130966119768221	1.7704897320505655	4.734481850728175	2.071234293981902
PA	-	22:4_16:0	INS_KO	AM	72.18250243407708	0.7201608669861195	0.26397440926486826	0.14364021687949072	10.111184617170476
PA	-	22:4_16:0	CTL_WT	CB	0.5548670482815967	1.5257718462160548	3.3434101301153003	0.41885997883353354	12.364105346861352
PA	-	22:4_16:0	INS_WT	CB	3.2985351975640413	4.424776786066045	1.778564420956038	0.7154152451743354	1.3951352086305067
PA	-	22:4_16:0	CTL_KO	CB	1.8570544411651404	1.630126693003008	0.9001933263970142	1.893492351142441	0
PA	-	22:4_16:0	INS_KO	CB	2.1408245523307863	3.0493196001465956	0.6368405967017924	0.5623425044075654	0
PA	-	22:4_16:0	CTL_WT	CX	0.7751221245398665	0.7611518481090004	0.5902030962955561	0.6135778495058464	0.013565496672748336
PA	-	22:4_16:0	INS_WT	CX	1.4627573827174698	1.589774133041435	0.06084348804159973	0	1.4887070406340925
PA	-	22:4_16:0	CTL_KO	CX	0.28621602038713895	0	0.23204398672221094	12.176146998958052	1.610370200060799
PA	-	22:4_16:0	INS_KO	CX	1.1330930642399928	0.8793618155356959	0.5204825536460624	0.21656622853613394	45.37229825359433
PA	-	22:4_16:0	CTL_WT	DH	0.28867376919608395	1.1555971823130737	0.1195792714594413	1.0344819130671465	10.659710704570607
PA	-	22:4_16:0	INS_WT	DH	5.085137334099474	1.0670835971821677	1.4140504162964422	0.908027041952041	0
PA	-	22:4_16:0	CTL_KO	DH	5.3815216049935755	0.340091488900221	0.22615503489222888	46.415248712638686	0
PA	-	22:4_16:0	INS_KO	DH	1.415840604760425	0.49278156810278545	0.3580665021759119	0.25140685451056943	10.372270583960832
PA	-	22:4_16:0	CTL_WT	VH	0.24912941725141488	0.8573121052492123	4.03300230886172	0	9.301671414957797
PA	-	22:4_16:0	INS_WT	VH	2.501839333032727	0.8980961708322612	0.11671920756421435	0	0	1.1070727238212341
PA	-	22:4_16:0	CTL_KO	VH	0.12016779750572501	0.500237019238391	0.2691577354557107	3.2212762725984274	0
PA	-	22:4_16:0	INS_KO	VH	0	0.5001117131848052	0.45784473634312567	0.29984278463083774	0.23359785270472583	6.698221992596389
PA	-	22:4_18:0	CTL_WT	AM	10.041128462181094	0.6645369442126695	2.102444923620917	2.6748282789656255	0.8888136307577463
PA	-	22:4_18:0	INS_WT	AM	5.632142845546836	0.7747775675811892	1.4378009193962682	0.868263785154462	0.4242255893065043
PA	-	22:4_18:0	CTL_KO	AM	0.8136093705376505	1.7647370814590229	1.3501083678038022	11.381645916548958	1.2937088785392177
PA	-	22:4_18:0	INS_KO	AM	10.228176252252055	1.2823605550432595	1.6823706904844935	1.2881303946894525	0
PA	-	22:4_18:0	CTL_WT	CB	1.1341647308792118	1.7947453290126232	5.159709478423216	4.479386273074438	4.864953831858527
PA	-	22:4_18:0	INS_WT	CB	4.0858175466152495	2.799748458496209	2.439822560347061	0.4603194422386447	1.3431541230128696
PA	-	22:4_18:0	CTL_KO	CB	2.685101341911328	1.915770987383859	1.4084504973906218	0.07596273873787494	0.015845736181962503
PA	-	22:4_18:0	INS_KO	CB	0.033493719684729625	4.248938046994264	0.6764115212253032	0.5997297594368188	0
PA	-	22:4_18:0	CTL_WT	CX	1.9069326005347176	0.12479093640592721	1.2493512335932755	0.7478472985132795	1.2276458592374442
PA	-	22:4_18:0	INS_WT	CX	0.36965344370957337	0.6957004689139772	0.4694038286251235	0.839019838840879	2.0838840225239057
PA	-	22:4_18:0	CTL_KO	CX	1.5587970361167975	0.9775181287642538	0.7225538849271992	0	0
PA	-	22:4_18:0	INS_KO	CX	0.47670960710341415	1.0039301768659754	1.9100035000814133	1.1114379756620039	26.4588390127593
PA	-	22:4_18:0	CTL_WT	DH	0.33188281117563073	3.975966196262446	1.0144249966492274	0.7756433384627025	2.812555193174072
PA	-	22:4_18:0	INS_WT	DH	4.990442878967888	3.6327591743076564	2.3514478978550835	3.694648323519236	0.4651457205237582
PA	-	22:4_18:0	CTL_KO	DH	1.1061232403542185	1.345746042237618	0.8809751395110363	2.9810725105490943	0
PA	-	22:4_18:0	INS_KO	DH	1.5544834840941721	1.2728901700185138	0.9727134425106901	0.7924849317578732	0.18278461392233852
PA	-	22:4_18:0	CTL_WT	VH	0.2864194123844484	0.027512322384023267	0.8484708397766543	0	0.10860392804731007
PA	-	22:4_18:0	INS_WT	VH	1.812257782772893	3.656682015364261	0.6553776052505653	0.2874358704875033	0	0.21511296938075852
PA	-	22:4_18:0	CTL_KO	VH	0.7306767643272789	1.1724518025018795	0.24462844029748568	0.0266645922702231	0.02485810800476264
PA	-	22:4_18:0	INS_KO	VH	0	0.8905281632244857	1.6304645307092533	0.8806601469473546	0.7569612127808754	0.2874545327307501
PA	-	22:6_16:0	CTL_WT	AM	100.85786712464596	5.391273939410913	1.4926913246264564	2.6299552116058194	4.1761783578793485
PA	-	22:6_16:0	INS_WT	AM	29.462271711735944	2.4483820807682317	8.459548553703328	29.26725717535469	3.9081541328758926
PA	-	22:6_16:0	CTL_KO	AM	12.369604865769134	57.73129631502211	11.602124206283595	2.8177283733863647	1.2902884963160737
PA	-	22:6_16:0	INS_KO	AM	12.691655612988027	20.73605370851265	11.322936169697229	9.67115658514437	25.70276412447945
PA	-	22:6_16:0	CTL_WT	CB	2.837455017373488	25.014790450523805	45.5713650813066	9.971924592716034	15.472802543921942
PA	-	22:6_16:0	INS_WT	CB	11.321526171019606	12.26727073025173	29.50106482596815	11.292205097601148	29.47609241765439
PA	-	22:6_16:0	CTL_KO	CB	64.31249900963707	21.41229670955866	34.97387120186466	0.2147479339719692	5.758294110267684
PA	-	22:6_16:0	INS_KO	CB	0.10370068591656746	39.38903479245402	2.7670068209267487	2.5007370227725447	1.085309077873878
PA	-	22:6_16:0	CTL_WT	CX	14.929202382929693	2.9426714774735245	0.5654014285739533	12.888899879519323	0.8899331586100443
PA	-	22:6_16:0	INS_WT	CX	1.434729607988619	4.068400926475349	6.47617010243406	3.240827024350912	20.769930874678796
PA	-	22:6_16:0	CTL_KO	CX	3.235925754675592	2.6386819177679617	14.386500413847044	0.19603489886678438	5.390546070377559
PA	-	22:6_16:0	INS_KO	CX	1.2175410747052855	8.946189785491299	9.490952069028594	6.253605961745866	0.22646073081742465
PA	-	22:6_16:0	CTL_WT	DH	3.783955692306286	17.33507674676615	7.13796637121411	13.941477020627403	18.62100175987744
PA	-	22:6_16:0	INS_WT	DH	29.266173270507657	24.39274228894213	16.695556647003194	15.88568393001296	5.496226008694061
PA	-	22:6_16:0	CTL_KO	DH	9.541852787169812	18.60072941420167	15.67343755866844	23.060040958888575	13.809885390845398
PA	-	22:6_16:0	INS_KO	DH	2.2771072517741335	19.852322951373527	14.115728610443508	12.309949607494465	1.2694107643085366
PA	-	22:6_16:0	CTL_WT	VH	3.265605597469808	2.4119033988358787	0.667100528504818	2.644947940035066	2.6870735509882304
PA	-	22:6_16:0	INS_WT	VH	12.893209008932644	17.810923153191645	5.277190453720368	5.926853333001859	1.6489767107502784	6.959912890935218
PA	-	22:6_16:0	CTL_KO	VH	9.797244358556858	15.476377362579743	1.8912466080574626	0.132053092808003	5.941472522508444
PA	-	22:6_16:0	INS_KO	VH	0.3755031773934331	14.400037297578226	19.07817763663439	10.825665618852128	9.693778354301683	4.672205251167679
PA	-	22:6_16:1	CTL_WT	AM	2.364018117176452	0.1913815824321956	1.8399629775362127	0	0.2032405401185246
PA	-	22:6_16:1	INS_WT	AM	4.52843822698416	1.9075676778472024	2.9231662019474074	0	0
PA	-	22:6_16:1	CTL_KO	AM	2.853942945133139	3.8234254600190303	11.427675965615045	0.2881500461996999	0.11310336057595899
PA	-	22:6_16:1	INS_KO	AM	0.7676914131618643	1.6405082029485945	3.390269970395484	2.836425488869719	2.4370036375638793
PA	-	22:6_16:1	CTL_WT	CB	2.4862643028455387	0.4979582343967052	1.2170119183437575	0.02854199424028035	0
PA	-	22:6_16:1	INS_WT	CB	0.8100866647078846	0.2847851993302925	0.4631587247172768	0	0.11872749755425982
PA	-	22:6_16:1	CTL_KO	CB	0.6181048615730392	0.37651415353236195	0.29135032244891595	1.754023914201877	3.814470069427381
PA	-	22:6_16:1	INS_KO	CB	0	0.828491401036325	2.9939216518875416	2.7097285453051327	1.9759758069429731
PA	-	22:6_16:1	CTL_WT	CX	2.2923286516350587	3.4563499415311636	1.0064313910072715	0	0
PA	-	22:6_16:1	INS_WT	CX	2.7983082353067705	3.0608299275622883	3.435377603939854	2.378470705388406	0.6316803433776179
PA	-	22:6_16:1	CTL_KO	CX	2.1752466250070186	4.150404582930901	3.7808378001920855	0.08157171107918372	1.8406048021232042
PA	-	22:6_16:1	INS_KO	CX	2.8652441162160756	8.207184493099893	5.734802814573969	3.6647776088093456	4.342611921662562
PA	-	22:6_16:1	CTL_WT	DH	0.9035342370860014	4.040770398955292	3.1669570158026623	0	0
PA	-	22:6_16:1	INS_WT	DH	1.2863752708467229	1.471114261453645	1.0780846386945897	0	0
PA	-	22:6_16:1	CTL_KO	DH	4.204541258372891	2.602376241257685	3.562683972167779	0	6.397853584063553
PA	-	22:6_16:1	INS_KO	DH	1.132949162718907	1.3171213381893432	2.6052254127320524	2.2205595152398345	0
PA	-	22:6_16:1	CTL_WT	VH	0.7797624237865491	4.073234994496628	0.40417882036303554	0	0
PA	-	22:6_16:1	INS_WT	VH	1.9772466509954216	1.0346737189826078	1.8563348513698381	0	0	0.4812857447308213
PA	-	22:6_16:1	CTL_KO	VH	1.390490919401602	1.6797410364374707	2.630006909877884	0	2.6264890480617447
PA	-	22:6_16:1	INS_KO	VH	0.007076036072069479	1.1392418076031905	1.4798420513707156	2.3801408662570283	2.103019201930552	0
PA	-	22:6_18:0	CTL_WT	AM	22.232679296131657	0.05048721254670337	1.7668176148902142	0.09072599278953392	3.8926702329728955
PA	-	22:6_18:0	INS_WT	AM	23.70997622218771	3.3818829971378697	6.709317799920762	1.8277509199062216	1.635969276376995
PA	-	22:6_18:0	CTL_KO	AM	2.54764190044161	8.887768896721662	4.902605001690157	0.24911743566567307	0.7436160561578845
PA	-	22:6_18:0	INS_KO	AM	10.956653201732271	6.706677559119868	6.918111929315206	5.879239667112809	26.60510223225015
PA	-	22:6_18:0	CTL_WT	CB	4.660335071360064	5.607797525009771	9.339883658632862	0.602961566986343	0.029290500017473037
PA	-	22:6_18:0	INS_WT	CB	10.246746310402974	20.50758938534195	6.452866603022964	0.6705788066229726	2.8020708560671594
PA	-	22:6_18:0	CTL_KO	CB	6.870808614342185	4.275315034039956	3.7477729980828833	1.9154887276536603	0.8638619496243114
PA	-	22:6_18:0	INS_KO	CB	0.056552714597610444	7.912626100491984	0.9112685929633599	0.7922212766049981	0
PA	-	22:6_18:0	CTL_WT	CX	8.834872943118338	3.8740069661053487	0.499438237639986	1.895484140589962	0.5207498386373336
PA	-	22:6_18:0	INS_WT	CX	6.946827136504257	10.78835751367535	8.27528786216661	0.423375904222217	1.4940386666055436
PA	-	22:6_18:0	CTL_KO	CX	3.990198589152685	3.678563536120398	9.528575547097395	0.6085555530975	2.7308586912900625
PA	-	22:6_18:0	INS_KO	CX	2.801105860197845	10.239730251042417	8.301459128900898	5.74184549691531	0
PA	-	22:6_18:0	CTL_WT	DH	1.0937925054077944	8.888535671262215	2.9017607680260498	1.553208248581551	3.4989761346880215
PA	-	22:6_18:0	INS_WT	DH	1.5021607734051068	13.756056419266445	9.218759906727064	3.4655251200160526	0
PA	-	22:6_18:0	CTL_KO	DH	1.0261632543413999	8.381667900388715	9.60106929257622	8.443327715615142	2.2168755713980053
PA	-	22:6_18:0	INS_KO	DH	3.542359274284497	8.618312475238914	7.456589574110656	6.475389244522188	0
PA	-	22:6_18:0	CTL_WT	VH	0.9439579156259047	3.429775005121341	0.7121652318112298	0.449934021925984	1.1470572148832976
PA	-	22:6_18:0	INS_WT	VH	9.09718264190645	8.833158561816973	3.235809617598116	0.5380474605530062	0	3.530993899418725
PA	-	22:6_18:0	CTL_KO	VH	3.7392109569589693	6.781804620946857	1.252516844425304	0.06148904696974776	1.1921068290753651
PA	-	22:6_18:0	INS_KO	VH	0.4295783950148597	4.6574149716110185	9.12441954217907	6.374044847537918	4.700936484812902	0
PA	-	22:6_18:1	CTL_WT	AM	62.655348407964446	0.6800956706124894	42.10591482963334	0.9175957024477087	40.98740133243978
PA	-	22:6_18:1	INS_WT	AM	7.468182192494548	6.29740736155141	9.795300251307262	11.888282092074848	3.096434861068751
PA	-	22:6_18:1	CTL_KO	AM	35.82101262220187	33.925843854571234	36.20640340309987	8.710740824392953	14.670878071666062
PA	-	22:6_18:1	INS_KO	AM	50.75955624794867	18.7352256063745	30.707796854092688	26.37534523904317	20.265572798789208
PA	-	22:6_18:1	CTL_WT	CB	38.924612365428956	15.752490025156265	27.451972722047927	4.2413449390068	11.580057488217173
PA	-	22:6_18:1	INS_WT	CB	26.826943759569126	45.273083544176544	16.409399059990953	5.625005477904428	15.170143611642615
PA	-	22:6_18:1	CTL_KO	CB	17.80674069396075	14.486463584362447	24.001642187445746	5.0029116365191975	17.56610458268098
PA	-	22:6_18:1	INS_KO	CB	1.4025703739600714	26.99112811931869	2.633466491783437	2.403258260899953	1.921163350184457
PA	-	22:6_18:1	CTL_WT	CX	37.51874635925787	43.0627881020421	46.24828103567882	8.700997340832279	0.4113351958237072
PA	-	22:6_18:1	INS_WT	CX	28.147923877500467	34.796029030714045	37.423081764653475	2.305109217738538	12.12414399258623
PA	-	22:6_18:1	CTL_KO	CX	43.50183378810602	56.74477031000431	34.860837395236736	24.78826318116358	1.6672610174316975
PA	-	22:6_18:1	INS_KO	CX	17.426563297593667	52.331340227780906	82.20843143578881	59.72592287913422	24.746044986198413
PA	-	22:6_18:1	CTL_WT	DH	22.46889765760403	47.440088684281136	45.63412682031771	5.038004366197176	3.473428786106779
PA	-	22:6_18:1	INS_WT	DH	29.682487393320685	59.323605141463446	51.89252225680918	5.170748595920057	1.5624402902324734
PA	-	22:6_18:1	CTL_KO	DH	53.29536051897104	51.96251467610406	48.526321814639964	8.97761303516807	4.387618099493115
PA	-	22:6_18:1	INS_KO	DH	52.749367135012186	71.72266631448491	32.214950379694145	28.176492796413356	5.218046043883107
PA	-	22:6_18:1	CTL_WT	VH	19.390966471630872	43.102179493835344	9.007342867481507	0.8043021288422062	0.7053550896084881
PA	-	22:6_18:1	INS_WT	VH	6.666246004361886	76.91326720619311	8.379939759096304	0.39534006963948337	0.3433689370097482	10.94569626978772
PA	-	22:6_18:1	CTL_KO	VH	23.453294198321316	23.922124805572988	38.05212656136428	2.1025277687190047	2.314466621287461
PA	-	22:6_18:1	INS_KO	VH	9.983802757846128	13.01057333776007	33.052199205619324	45.95188844872128	41.26571565682879	2.54233467684637
PA	-	22:6_22:6	CTL_WT	AM	54.06527243245651	0	48.518691961659655	2.2183704243202724	36.8622374324687
PA	-	22:6_22:6	INS_WT	AM	41.52274814771267	16.1347268736634	16.496838740360467	18.962051074285455	68.50102062228916
PA	-	22:6_22:6	CTL_KO	AM	51.175224454201945	70.15904927786315	44.96102778779174	39.12688600705302	85.21799402051587
PA	-	22:6_22:6	INS_KO	AM	7.786802050853838	33.348670396495926	50.51524735652327	43.44542086230339	45.64550066594386
PA	-	22:6_22:6	CTL_WT	CB	89.51996480099243	17.123345208744787	23.260531145881053	0.3208273069028512	0
PA	-	22:6_22:6	INS_WT	CB	31.865290218242354	0.37266112175564514	22.19866659724316	20.24941298114755	0
PA	-	22:6_22:6	CTL_KO	CB	19.254847280221522	16.009942064758558	14.577680766043152	20.37438534776335	51.26855901415598
PA	-	22:6_22:6	INS_KO	CB	0	22.93495691622321	3.153600823389617	2.884028765715515	0
PA	-	22:6_22:6	CTL_WT	CX	42.46312805958407	103.50632417754471	94.79327443494873	33.93092873182507	42.25031258693184
PA	-	22:6_22:6	INS_WT	CX	38.95224147361171	45.04742895518595	54.41535258517344	23.18538820629498	0
PA	-	22:6_22:6	CTL_KO	CX	88.90911030093899	117.92748427224714	80.36610765426138	50.890765521749465	19.19100681756166
PA	-	22:6_22:6	INS_KO	CX	27.499101623190615	93.93176783294317	81.15591658212918	55.78668093608432	65.10280565626442
PA	-	22:6_22:6	CTL_WT	DH	22.700214975400097	72.30621173226217	62.310639125851516	24.49644745721812	1.384718785372302
PA	-	22:6_22:6	INS_WT	DH	46.40589256921655	49.60073393096817	36.81493346710218	0.02684175524666949	0
PA	-	22:6_22:6	CTL_KO	DH	93.19141636287799	61.43242511643563	55.25861340038696	28.292999084353106	0.5166343132277157
PA	-	22:6_22:6	INS_KO	DH	58.51595046612942	36.28121328889931	41.00021723686648	35.88049321676662	0.082216973003454
PA	-	22:6_22:6	CTL_WT	VH	19.59059648561926	56.951268669095775	14.322847146700461	14.881980306192556	1.0977948314084387
PA	-	22:6_22:6	INS_WT	VH	43.94040446073486	28.539759420484526	46.001790020720115	0	0	14.416779257851495
PA	-	22:6_22:6	CTL_KO	VH	23.333202036009123	34.18824962025157	39.66874526546137	0	0.18628682336294586
PA	-	22:6_22:6	INS_KO	VH	10.989275559495823	23.1587988864555	22.09345699165861	40.151487189782024	36.054466533571194	11.783288406954112
PC	-	16:0_14:0	CTL_WT	AM	64.45663640854522	73.75174568231006	48.17531904568578	64.12158499469835	108.19035485746402
PC	-	16:0_14:0	INS_WT	AM	94.30062655725504	55.44901061592948	90.41165714819908	80.49041675237802	114.01742882966181
PC	-	16:0_14:0	CTL_KO	AM	65.9086794664478	78.03795244230582	54.313443978267145	303.84837552772785	23.90507713431773
PC	-	16:0_14:0	INS_KO	AM	84.30257155981396	38.98078818528717	148.07936581283002	160.4162992542279	89.20407784850653
PC	-	16:0_14:0	CTL_WT	CB	20.216161005998732	23.527231921504203	8.301234012674126	22.933724538761673	5.446406864928369
PC	-	16:0_14:0	INS_WT	CB	11.619507872586821	7.409955759764406	5.348197230931039	8.890213880828288	6.511693387020902
PC	-	16:0_14:0	CTL_KO	CB	35.39018145562845	35.60794902171766	18.547766975060657	39.96585550234173	13.129283705494519
PC	-	16:0_14:0	INS_KO	CB	16.839905669816623	2.074225408480981	16.474402591448918	13.077164901500696	81.28988787290714
PC	-	16:0_14:0	CTL_WT	CX	5.117009254210304	47.44617778475751	7.001898978565427	11.363880570236866	51.40996255007966
PC	-	16:0_14:0	INS_WT	CX	33.10149372269114	18.014206863829646	9.246656180130454	197.7036756737224	52.40625949790547
PC	-	16:0_14:0	CTL_KO	CX	46.16260017756328	50.735962272398545	48.50624765148216	59.84337201190954	4.855021626617587
PC	-	16:0_14:0	INS_KO	CX	10.985279901134424	93.02523728943265	67.56208921042776	47.40727428925966	127.20393158814623
PC	-	16:0_14:0	CTL_WT	DH	7.614874877453284	8.920374397400632	3.8542346632938633	14.5671432549507	25.022109066048344
PC	-	16:0_14:0	INS_WT	DH	1.8598658677415059	0.7306225290537833	1.264340543345261	0.848616888361388	7.193813888832182
PC	-	16:0_14:0	CTL_KO	DH	4.6946099499547875	11.61443269196684	29.974380878498522	4.405233131949524	38.48322675460237
PC	-	16:0_14:0	INS_KO	DH	4.58448454052749	2.36082563974686	5.027742277129514	129.23019502995686	15.25874432455791
PC	-	16:0_14:0	CTL_WT	VH	1.9492098958870272	7.72843172248907	3.3819318883068465	1.9747814120627019	3.7937982546561937
PC	-	16:0_14:0	INS_WT	VH	0.9182732707791975	0.6189247397866391	3.5733960544112646	1.2727767118869715	3.937739407313268
PC	-	16:0_14:0	CTL_KO	VH	2.894879588333379	10.250368068369959	3.7766802478564885	0	0.1534254504087582
PC	-	16:0_14:0	INS_KO	VH	2.0273811101771173	1.2155075586587296	4.052400904134119	4.215539340504781	1.4921797509921473
PC	-	16:0_16:0	CTL_WT	AM	223.94703118579596	284.26067441742737	201.81319962594065	222.9672904553239	1570.1707143247709
PC	-	16:0_16:0	INS_WT	AM	277.7807928869793	175.41649770061127	140.60881904686866	141.84338510571297	939.7787320683997
PC	-	16:0_16:0	CTL_KO	AM	241.7516319006281	270.8803176749597	236.99109924881057	233.57804755180518	185.14565272244454
PC	-	16:0_16:0	INS_KO	AM	293.4296837492618	801.4008629247197	205.3171592206655	198.51594969117022	175.2869397920592
PC	-	16:0_16:0	CTL_WT	CB	8.975513690039055	9.253630003452248	12.948367910046896	10.187728973660969	13.861008274625133
PC	-	16:0_16:0	INS_WT	CB	0.3549524228102826	5.306468719111401	18.19247853471955	0.8915329798236244	10.924310451280997
PC	-	16:0_16:0	CTL_KO	CB	16.73656995492399	25.816894417577007	14.282655618276348	18.901436059363455	13.229374260026624
PC	-	16:0_16:0	INS_KO	CB	41.06698402164029	47.29377957815512	12.269560586695286	12.031115823326191	440.96195164171064
PC	-	16:0_16:0	CTL_WT	CX	45.279167451044785	17.423128445011603	41.0165712045447	203.705020348156	32.86473108639445
PC	-	16:0_16:0	INS_WT	CX	11.900878169799304	7.899578302952259	14.779880811273326	72.0565621332305	32.0273849201433
PC	-	16:0_16:0	CTL_KO	CX	173.68035594561394	23.0758116919077	18.603686012239024	289.3549353604268	64.60096650729803
PC	-	16:0_16:0	INS_KO	CX	34.80785133994157	24.878939942940356	34.99362124643697	33.94903886777273	576.1255584167554
PC	-	16:0_16:0	CTL_WT	DH	89.49611384811088	91.26126209377401	103.96693804318936	130.94347289504404	98.76821959752019
PC	-	16:0_16:0	INS_WT	DH	133.36914140613356	55.62412360056881	51.313475763887325	116.51527009888784	92.87858824545867
PC	-	16:0_16:0	CTL_KO	DH	95.68729827625984	136.82924287079726	136.34297871184407	67.2483087440586	74.20957014973845
PC	-	16:0_16:0	INS_KO	DH	106.40939298871699	99.09150559411025	81.16428812471544	99.30671468243054	156.45061643737208
PC	-	16:0_16:0	CTL_WT	VH	69.51761887152942	93.32785229210897	72.02440660022772	69.10492495273022	64.84876018172311
PC	-	16:0_16:0	INS_WT	VH	410.70498281303594	408.8093481468509	104.39811637785444	632.2833266133027	66.52114330210011
PC	-	16:0_16:0	CTL_KO	VH	119.54516927532472	156.50653853794577	8.365934554465055	256.10007862567585	55.934842679958166
PC	-	16:0_16:0	INS_KO	VH	102.68510468205479	98.3919072656274	67.56881358361737	68.6555862322848	85.80692596619787
PC	-	18:0_16:0	CTL_WT	AM	202.4331560525445	215.02787276339564	170.85251664913488	686.2442627571892	387.79509600530577
PC	-	18:0_16:0	INS_WT	AM	320.89322907967033	224.5882144285627	246.18165116410327	225.75523901783853	405.11855308736307
PC	-	18:0_16:0	CTL_KO	AM	200.47416906115836	248.6164367164071	214.3925704641718	373.2569131771699	181.12787343556573
PC	-	18:0_16:0	INS_KO	AM	310.8008756206712	201.32911625524972	206.44593997084826	534.0832626754251	133.99705707398013
PC	-	18:0_16:0	CTL_WT	CB	40.90486489443465	42.98734425767107	32.49274527829137	25.487067856463167	43.2419966911436
PC	-	18:0_16:0	INS_WT	CB	4.8604121002311045	3.2702768563399163	5.220855685763203	14.024882225217716	23.567832240250553
PC	-	18:0_16:0	CTL_KO	CB	42.023164117609916	46.40100793946949	35.53271585170418	51.09637976770844	49.17667408825418
PC	-	18:0_16:0	INS_KO	CB	41.97353906468321	22.768732025576874	33.06584869917256	45.47445510924814	108.2667984111864
PC	-	18:0_16:0	CTL_WT	CX	67.52183338508965	76.89365155428504	41.06234972852804	43.77705955518206	76.17611951378152
PC	-	18:0_16:0	INS_WT	CX	46.5760211006157	48.91372467935393	35.00942288182445	350.5356418115969	73.6501582577807
PC	-	18:0_16:0	CTL_KO	CX	83.18536807495417	91.45494670722132	89.33313465751502	79.82243080144302	11.40012839340128
PC	-	18:0_16:0	INS_KO	CX	80.72991187437717	108.98120471060263	85.00919672677749	76.77093768359919	175.25042645060506
PC	-	18:0_16:0	CTL_WT	DH	33.92527647551903	39.98715728096455	26.411948120133168	61.914725376263846	39.13314873307807
PC	-	18:0_16:0	INS_WT	DH	18.538480076941614	10.115039087660726	8.54398478832868	29.292862954927386	16.259340256077042
PC	-	18:0_16:0	CTL_KO	DH	25.124181752107916	54.43595187184931	50.79704641536959	24.066016446277693	28.725475360669286
PC	-	18:0_16:0	INS_KO	DH	40.54966834123162	29.452349601835742	26.38807328541386	277.94626129798127	42.83252539015146
PC	-	18:0_16:0	CTL_WT	VH	41.037756493019174	34.88610272422535	40.28124119057591	40.81832440645027	105.98224174054027
PC	-	18:0_16:0	INS_WT	VH	30.90452490343379	39.42583338652582	13.685551861270069	59.869637161866216	112.84186919097847
PC	-	18:0_16:0	CTL_KO	VH	27.916001598135153	21.33273245921507	0.7583446249631394	42.764658149273544	13.897489870078466
PC	-	18:0_16:0	INS_KO	VH	28.1153899993689	35.32255134819237	48.69203560564438	106.1648687834194	29.994331988633974
PC	-	18:1_16:0	CTL_WT	AM	787.4680240561529	832.6231130048278	669.6676696737921	290.71033028248564	6497.005507898657
PC	-	18:1_16:0	INS_WT	AM	852.1423973227531	649.5734051983352	535.2311936035964	552.7230683505545	7035.823806439843
PC	-	18:1_16:0	CTL_KO	AM	1197.4797041629738	1417.749714766881	1152.9602081958396	1334.3864772302863	328.3762149945406
PC	-	18:1_16:0	INS_KO	AM	1399.2181098311617	1303.6266150857077	1154.8314329598606	2526.7971064665135	864.55605242685
PC	-	18:1_16:0	CTL_WT	CB	589.152969520108	616.8836083684354	717.145652665824	600.5965312082437	519.3857073686606
PC	-	18:1_16:0	INS_WT	CB	287.59904966814884	1746.0512046590716	318.65157340761726	293.3519279418404	338.903557974506
PC	-	18:1_16:0	CTL_KO	CB	794.5340773887451	988.7441825477422	820.7674955212711	986.6991754089495	535.8033286879428
PC	-	18:1_16:0	INS_KO	CB	802.6177046191116	655.4211832247205	741.152017012591	589.0582572490141	769.5986252507009
PC	-	18:1_16:0	CTL_WT	CX	659.2695402190413	710.981251521792	640.6632886498749	955.0361162245621	1435.8548755869028
PC	-	18:1_16:0	INS_WT	CX	338.05434933615794	393.8569527379077	368.30903529695377	902.4064551088879	873.2617921847022
PC	-	18:1_16:0	CTL_KO	CX	823.0832839187558	922.9864819207112	896.8420989901124	1141.652881144062	446.0336389223452
PC	-	18:1_16:0	INS_KO	CX	859.8399678355304	813.976139740846	833.648709502163	752.3939376915185	1208.1820579227324
PC	-	18:1_16:0	CTL_WT	DH	934.302079877451	936.0230496840493	925.1317989532811	1260.345242271344	1728.554644266133
PC	-	18:1_16:0	INS_WT	DH	476.94791140045993	566.1515602392913	437.83960073366404	128.2396799865488	579.2197728873698
PC	-	18:1_16:0	CTL_KO	DH	980.8880834993918	3404.7938961838736	1209.9248537016936	812.1715996540313	406.38905822659615
PC	-	18:1_16:0	INS_KO	DH	1032.0364691258005	1072.096572218003	1038.7911400720382	3108.3500307995573	1348.777800730299
PC	-	18:1_16:0	CTL_WT	VH	626.6546200964762	583.7197539921475	676.2366378728224	622.8062206884763	1822.4618050621023
PC	-	18:1_16:0	INS_WT	VH	493.9493273831763	424.07573593891755	704.2364668016519	519.7565773775714	1154.8510896913158
PC	-	18:1_16:0	CTL_KO	VH	656.3142289407751	700.1537325589323	526.8494189827064	2766.195897375858	384.85041123460564
PC	-	18:1_16:0	INS_KO	VH	791.4985912573535	701.9420541174	752.8286790978902	876.023520226949	883.2617599921487
PC	-	18:1_16:1	CTL_WT	AM	136.4445137177267	237.5148849699221	169.50277335504234	188.8591859105406	392.20970633817126
PC	-	18:1_16:1	INS_WT	AM	114.57612636278421	89.90584069460223	236.79480998028157	37.07538703094461	131.38327430882896
PC	-	18:1_16:1	CTL_KO	AM	246.4174374126222	228.653588739369	217.65396068604736	777.692973354175	522.7151426754863
PC	-	18:1_16:1	INS_KO	AM	222.58880337351764	485.6023170586142	153.1726962714348	177.31596875868536	310.4454657660209
PC	-	18:1_16:1	CTL_WT	CB	6.124133741282296	4.023184368621753	2.8287138672119787	5.090126002998753	179.24373458034069
PC	-	18:1_16:1	INS_WT	CB	14.369371120663839	15.408750549492508	32.87932822991465	24.092601660224318	248.06251869587504
PC	-	18:1_16:1	CTL_KO	CB	18.151672252636555	29.208464436488228	15.866758770520716	18.4820184219331	132.9202980695347
PC	-	18:1_16:1	INS_KO	CB	20.16620455139286	3.5272257930127013	87.1150215623319	106.62772321038757	18.694815954406586
PC	-	18:1_16:1	CTL_WT	CX	85.3093180646905	106.77292120470845	74.69615540742087	111.7533907627567	177.54354925551132
PC	-	18:1_16:1	INS_WT	CX	49.741801884806776	82.07345115907033	70.4942319294974	127.77689554657672	115.14958708571015
PC	-	18:1_16:1	CTL_KO	CX	114.03104857193915	108.03460646754253	109.55612282410327	94.31520750848989	69.44311941057511
PC	-	18:1_16:1	INS_KO	CX	135.41971854482938	180.21450861006625	115.11536527556677	185.07762646809599	134.88021194813894
PC	-	18:1_16:1	CTL_WT	DH	60.519169681206805	75.49910672159247	44.43455036535646	108.1272417550536	111.67476024289115
PC	-	18:1_16:1	INS_WT	DH	52.08375675083561	30.413723827282997	41.754300190986164	55.53006213944747	39.09054031584701
PC	-	18:1_16:1	CTL_KO	DH	99.17609025473666	83.57551753384362	91.77283998109928	94.81400866129444	21.09102063528324
PC	-	18:1_16:1	INS_KO	DH	60.04457745284559	71.8288817916605	108.5863954632029	653.448563650542	97.88598043621668
PC	-	18:1_16:1	CTL_WT	VH	71.29430024623139	61.73144423573323	94.1139919679883	70.76232921223027	105.17711181723845
PC	-	18:1_16:1	INS_WT	VH	46.22051140873826	26.557620053582284	13.3825871433654	52.668132098359195	108.31085751988535
PC	-	18:1_16:1	CTL_KO	VH	40.70997605069414	81.68246300326675	75.86736452994144	273.5643300745747	26.300475668190767
PC	-	18:1_16:1	INS_KO	VH	56.34686450593975	100.69760772007963	63.52745202272942	116.54674924487463	54.88148526262648
PC	-	18:1_18:0	CTL_WT	AM	449.7313740383664	461.29198736427315	347.3023757053704	669.383896881006	1160.8029264540037
PC	-	18:1_18:0	INS_WT	AM	439.40860893945023	252.420666856572	334.3836706551483	362.6624336006487	1228.84411865611
PC	-	18:1_18:0	CTL_KO	AM	851.4181141775923	800.4294407792695	669.757552736123	1860.717238523046	1082.9124864212583
PC	-	18:1_18:0	INS_KO	AM	779.9457820260814	896.397784421183	700.090336962362	783.3951748290508	903.2078826129168
PC	-	18:1_18:0	CTL_WT	CB	164.62288114151744	178.32574224323164	209.61641686875822	175.4211913416015	172.48104897740666
PC	-	18:1_18:0	INS_WT	CB	122.62397004623415	107.35974188395545	95.75994330794266	134.17833739411762	83.01639038201833
PC	-	18:1_18:0	CTL_KO	CB	319.53016005817227	404.28763731586	356.4654084534442	155.05818241412166	318.1443186908967
PC	-	18:1_18:0	INS_KO	CB	288.03554561683893	178.6392528354286	244.54995046501168	188.37543485627435	235.21484655053354
PC	-	18:1_18:0	CTL_WT	CX	424.45836233353634	477.95687854915207	491.39031447083886	204.5368579084013	252.89941954525563
PC	-	18:1_18:0	INS_WT	CX	248.21720718448924	311.4872652566545	273.56158255446104	1455.8612741216662	238.20669656071567
PC	-	18:1_18:0	CTL_KO	CX	472.1012076644976	648.6371216569785	500.3965866627907	265.5708358292057	141.5242081380895
PC	-	18:1_18:0	INS_KO	CX	273.7915055825421	340.4411959617423	301.8684545324073	272.7510890933615	602.8153020942623
PC	-	18:1_18:0	CTL_WT	DH	525.5123330864977	468.60386055412454	392.79299969707716	363.5125301265915	360.32296355394817
PC	-	18:1_18:0	INS_WT	DH	286.6977719958699	256.0614777685953	239.59703193954104	257.90732630295304	385.2732582011045
PC	-	18:1_18:0	CTL_KO	DH	477.5269072770144	596.8991855396143	674.6425162738263	276.17605894396615	241.25049941041812
PC	-	18:1_18:0	INS_KO	DH	418.5951566675466	466.9387422609149	490.0027372160509	1053.1193287272872	379.48159468703204
PC	-	18:1_18:0	CTL_WT	VH	483.08525324393577	447.5836558114754	268.6769924087893	480.1253018834416	472.58282768485634
PC	-	18:1_18:0	INS_WT	VH	256.98910036836253	224.4202944608597	182.65699540479358	490.46875093780915	357.187508541649
PC	-	18:1_18:0	CTL_KO	VH	102.62441861751753	273.8782150867266	351.75828414154887	505.605311097302	141.68750174374955
PC	-	18:1_18:0	INS_KO	VH	501.7720518989107	469.5771286160301	420.49683160113227	390.6774979951931	321.89431185108776
PC	-	18:1_18:1	CTL_WT	AM	5.376565354124575	6.6356089806138385	5.553248829023462	2.857113438087299	354.8558721087965
PC	-	18:1_18:1	INS_WT	AM	10.089019088550645	4.5247771311121365	5.055050382121777	5.5136893338251545	2.968154143873526
PC	-	18:1_18:1	CTL_KO	AM	9.835636933467029	7.198656573168444	579.1238700073795	14.324625811888103	235.76066278424466
PC	-	18:1_18:1	INS_KO	AM	12.529106045532258	480.19947061391605	4.284399388666391	4.147772826296582	6.996890362091126
PC	-	18:1_18:1	CTL_WT	CB	65.11371031577144	0.8944358019025503	40.47164708949505	33.812448818430354	59.04178135738491
PC	-	18:1_18:1	INS_WT	CB	2.8751617436804713	1.6288222898961462	34.24585830843655	2.76204976800034	0.7569942642313936
PC	-	18:1_18:1	CTL_KO	CB	105.92798373950288	3.08626025643234	65.94462665749175	71.50834762515626	127.09771076668889
PC	-	18:1_18:1	INS_KO	CB	166.80557998423575	5.269877584101261	1.0487963797486073	1.0235397766473489	252.7295844389084
PC	-	18:1_18:1	CTL_WT	CX	33.91076955937446	0.28555871543162065	0.617030018458722	53.928266503941856	0.28058423306979785
PC	-	18:1_18:1	INS_WT	CX	0	0.31796330070549667	0.4514587733825343	46.65864713411764	0.24485552941464953
PC	-	18:1_18:1	CTL_KO	CX	0.2665848951896717	2.406650158454266	7.1040359614474085	0.15651821048252462	50.11165761153039
PC	-	18:1_18:1	INS_KO	CX	97.15816739087737	169.80585164985595	0.3289486851935206	0.3454437559832052	296.5595068484783
PC	-	18:1_18:1	CTL_WT	DH	0.6526122747506657	0.6936053164249282	3.4565520436113712	0.6728765093965858	0.7673418820360973
PC	-	18:1_18:1	INS_WT	DH	49.15717615403053	2.0933029978096798	4.158263739581926	63.57221143709353	0.6963255225132123
PC	-	18:1_18:1	CTL_KO	DH	1.6117031801902262	6.046482179453231	4.130952490926979	23.51005132265279	25.52982905618469
PC	-	18:1_18:1	INS_KO	DH	155.4839801925474	98.79984721486183	1.2232876676641913	5.54050202428204	120.37049507441333
PC	-	18:1_18:1	CTL_WT	VH	0.22029317929067516	0.2030172146331942	0.15527289244451842	0.23462611902273894	0.9987087002516769
PC	-	18:1_18:1	INS_WT	VH	1.0384250244304756	154.2063443740285	0.4863212218486616	1.0603188554929637	0.6479393089600192
PC	-	18:1_18:1	CTL_KO	VH	28.553813739444127	107.4079617521391	4.245194395016206	187.85789340282648	5.0733045311216545
PC	-	18:1_18:1	INS_KO	VH	77.97774450202476	1.8167665753707818	0.6822207174077116	0.7379951721344014	0.020541235752623097
PC	-	18:2_18:1	CTL_WT	AM	35.36065501591318	64.21241468299024	35.15518604688626	60.70027138484788	25.966619848064212
PC	-	18:2_18:1	INS_WT	AM	39.13346572581354	22.768262264313858	50.030179474527	25.794330190055646	21.164430928430843
PC	-	18:2_18:1	CTL_KO	AM	110.79621402339126	88.2977728381322	63.54591923342299	76.7544169150903	13.956448461240791
PC	-	18:2_18:1	INS_KO	AM	22.26776841938038	23.66973536810407	15.17856141982491	33.38336571201722	28.749881785025558
PC	-	18:2_18:1	CTL_WT	CB	6.020434352052915	5.709005702785199	3.7335706850874573	2.799619242188137	5.915674002860067
PC	-	18:2_18:1	INS_WT	CB	2.289923827228845	0.5491972411886196	1.2051286761498297	10.816630132267171	2.316730857023214
PC	-	18:2_18:1	CTL_KO	CB	9.044707539350023	14.052162614462933	6.820903573123802	6.913813187411794	6.310762533468291
PC	-	18:2_18:1	INS_KO	CB	4.81733775690336	2.730948851054986	6.332988922585912	6.1099039338757795	14.087114595496736
PC	-	18:2_18:1	CTL_WT	CX	3.5274120692198445	8.423656610087733	2.0381000464433	3.877817241658902	9.151703362515217
PC	-	18:2_18:1	INS_WT	CX	5.548670280519169	3.974012006107375	2.097854798788597	4.467027502683629	7.054946029680299
PC	-	18:2_18:1	CTL_KO	CX	9.845824706586168	11.63443150457476	11.85593859908025	10.04926161897717	0.5150796584123033
PC	-	18:2_18:1	INS_KO	CX	2.4424788704380385	14.76242980498311	7.855906473405032	8.478863099409352	27.33438745253803
PC	-	18:2_18:1	CTL_WT	DH	3.389940571531108	3.095512266398415	1.8777246387447293	5.392118184064863	11.900405777664849
PC	-	18:2_18:1	INS_WT	DH	0.9590239416066482	1.219912491411771	0	6.198664345629202	3.921549925296674
PC	-	18:2_18:1	CTL_KO	DH	2.363663119998799	5.551364780107564	9.720563222844003	1.2295472577888638	0
PC	-	18:2_18:1	INS_KO	DH	4.275212973553693	2.908575298015352	7.507265485578253	37.31778898292137	13.29493294587949
PC	-	18:2_18:1	CTL_WT	VH	7.63872625071787	2.5356762833002255	8.88691517638382	7.625286870607923	11.094756246699184
PC	-	18:2_18:1	INS_WT	VH	0.49502292721652374	11.470496461009102	1.0572485297227032	3.8161789427217854	10.104096792739956
PC	-	18:2_18:1	CTL_KO	VH	4.056059935163769	2.431615537501449	2.7690472274911815	3.8054942208296847	0.5033082714657783
PC	-	18:2_18:1	INS_KO	VH	2.59929564531563	3.455432269330032	11.876162142992573	13.407500535726042	3.19081788730351
PC	-	20:0_16:0	CTL_WT	AM	6.523708422472396	12.739745647159442	6.441012919555054	12.404549896629366	0.9234456597778118
PC	-	20:0_16:0	INS_WT	AM	5.2607744132612995	6.055556942248905	11.51316140851955	4.211635091763123	1.317969333098754
PC	-	20:0_16:0	CTL_KO	AM	17.472208173637785	14.338161271711474	8.31003587261393	14.589034866291717	2.1914236978908543
PC	-	20:0_16:0	INS_KO	AM	4.00894966638632	2.0461161673772503	0.846373671255361	0.8237020089885686	6.413790334662767
PC	-	20:0_16:0	CTL_WT	CB	0.8449223320460483	1.0847714294316428	1.106541719790157	0.8348469236986217	1.251213654203873
PC	-	20:0_16:0	INS_WT	CB	0.09870046681372788	0.042651789372705994	0.11255575755359679	0.9282043900354832	0.5722688971564575
PC	-	20:0_16:0	CTL_KO	CB	2.286138534566323	4.2840202617022305	1.800797417368419	1.6994460542289838	1.9190394357560105
PC	-	20:0_16:0	INS_KO	CB	0.23781930660837428	0.49665590830581774	1.6195416202851762	1.1936022704548694	1.2501320794598096
PC	-	20:0_16:0	CTL_WT	CX	0	0.3805981637134388	0.7010729475444887	0.7526361223830036	0.8534479292180707
PC	-	20:0_16:0	INS_WT	CX	0.38823671582856367	2.5652940185104245	0.3909113926108907	13.4357867711971	0.30122152556550086
PC	-	20:0_16:0	CTL_KO	CX	0.6834780722566703	0.4287091243968682	0.7689972185640073	0.5079186824878191	0
PC	-	20:0_16:0	INS_KO	CX	0.21169057992573573	1.4448047959973198	0.7106719059601111	0.4179829184365992	4.256484572688592
PC	-	20:0_16:0	CTL_WT	DH	0.03813531549992331	0.3822946781370108	1.5767670821945121	0	2.213328493416766
PC	-	20:0_16:0	INS_WT	DH	0.2484703833766688	0	0	0.194585535696365	1.3996606794934427
PC	-	20:0_16:0	CTL_KO	DH	0.3497588102106879	0.9353026692215393	0.8885227659604389	0	4.465108964148069
PC	-	20:0_16:0	INS_KO	DH	1.4056723374174471	1.0337150105160036	2.213928686610499	7.312437192464874	0.9397628832788818
PC	-	20:0_16:0	CTL_WT	VH	0.21914785588832694	0.18345736527343864	0.3571795076791416	0.23460754493107483	0.8330039397754335
PC	-	20:0_16:0	INS_WT	VH	0.5874070335194546	1.0395937493499063	0	2.5645818260557185	0.782679377436059
PC	-	20:0_16:0	CTL_KO	VH	3.6626555096318096	0	2.3012362360395775	0.10710050654255575	0
PC	-	20:0_16:0	INS_KO	VH	0.20508607635808548	0.4685647161236812	1.637230889872345	0.920233454503329	0.5132650538010246
PC	-	20:0_18:1	CTL_WT	AM	8.321314395637636	11.556479610008326	6.46369659557009	9.37407204913755	7.232838055394941
PC	-	20:0_18:1	INS_WT	AM	5.072554285059084	13.002651466256705	6.599141846105404	4.255972490858239	3.268376271786842
PC	-	20:0_18:1	CTL_KO	AM	9.042987253690672	7.815774080886033	7.720731863614814	10.198561107184172	2.4199078949876887
PC	-	20:0_18:1	INS_KO	AM	4.859152126076214	3.8847151881948943	1.9986822898091468	3.040597104589618	6.406567909145862
PC	-	20:0_18:1	CTL_WT	CB	4.652116325933568	4.260577425893046	3.001970459785259	2.0772428344925458	4.781770801001903
PC	-	20:0_18:1	INS_WT	CB	14.438244226231115	14.15340437515879	7.046870118107884	13.943361733458817	1.7286524808934864
PC	-	20:0_18:1	CTL_KO	CB	8.962275827848948	11.721017429340534	6.203908699027365	4.48203833021814	7.914077125820222
PC	-	20:0_18:1	INS_KO	CB	10.614056379674189	6.177345892793217	6.437093819978173	4.584668901140006	20.34509736251831
PC	-	20:0_18:1	CTL_WT	CX	0.13701884436772044	0	0.02807926777255662	0.44641623487547644	2.177519118836599
PC	-	20:0_18:1	INS_WT	CX	1.5326040556425717	1.2112429130759677	1.2545619355828674	42.06631614214891	1.033738342485394
PC	-	20:0_18:1	CTL_KO	CX	1.989422123296156	2.45923596390479	1.8345759555523466	2.033359945288529	0.8979537993288005
PC	-	20:0_18:1	INS_KO	CX	2.130787552930996	5.753020971464344	3.152846957263524	1.96422402518006	26.429232336518698
PC	-	20:0_18:1	CTL_WT	DH	0.64184172949211	1.5725434292308598	0.4217502183886139	9.170505241138596	5.704302474807914
PC	-	20:0_18:1	INS_WT	DH	0.6613880036814705	0.4974317679367617	0.07188046518067746	2.104531935123636	2.2979060277609857
PC	-	20:0_18:1	CTL_KO	DH	2.284247821128044	4.655060844515577	4.8087777988940985	0.0073359994481137095	0
PC	-	20:0_18:1	INS_KO	DH	2.822964616997707	3.4790180421875667	6.540900103275232	20.728855094895202	5.158949572653213
PC	-	20:0_18:1	CTL_WT	VH	0.8896860465047929	0.19167693946556166	1.4624177604420416	0.8888243790551131	0.997527426535243
PC	-	20:0_18:1	INS_WT	VH	2.4878807899844197	2.8178770571723537	0.24087164298717478	2.2116060081672773	1.4097179301009084
PC	-	20:0_18:1	CTL_KO	VH	0.18800303333347138	1.2597611338274737	2.1250238456989887	1.6450897251290082	0.24555038647962316
PC	-	20:0_18:1	INS_KO	VH	1.260689674530693	1.6632340970973425	1.622167443494531	1.955062334314717	0
PC	-	20:1_18:0	CTL_WT	AM	16.51654827012925	21.96352442009647	14.681227287995865	19.883761187020053	13.093193297974434
PC	-	20:1_18:0	INS_WT	AM	13.87724695601656	24.715797251744974	18.847347636217773	11.713935037842688	15.097185731375284
PC	-	20:1_18:0	CTL_KO	AM	23.732418227814655	24.414034089302113	17.316317943086954	25.643209317388166	6.8234907419783415
PC	-	20:1_18:0	INS_KO	AM	11.503245103673645	9.47668360106594	6.494753942896978	9.740344156124095	14.606342865611218
PC	-	20:1_18:0	CTL_WT	CB	5.003581158249977	6.078289563223937	4.170921907219248	3.056530915090806	6.347431485479099
PC	-	20:1_18:0	INS_WT	CB	1.2340205921321157	1.84644481255258	2.4754105773626587	2.4231255630876105	2.528356198690006
PC	-	20:1_18:0	CTL_KO	CB	9.479798548886421	16.44431425919273	8.771967894454459	5.967291919125502	9.845067707281581
PC	-	20:1_18:0	INS_KO	CB	15.07681206125769	8.303005198642861	7.836691054817839	6.496608561390644	15.512064101436245
PC	-	20:1_18:0	CTL_WT	CX	1.8142246986256985	2.93459226750196	0.17189990758321272	0.6606144283039227	3.345558952992408
PC	-	20:1_18:0	INS_WT	CX	2.220977063685422	1.8187614701780097	1.8677572528999427	6.309528832501073	2.1143481201261225
PC	-	20:1_18:0	CTL_KO	CX	2.8891306711676554	3.672205346488391	3.0860627522889126	3.0937010210524862	1.7822546596378537
PC	-	20:1_18:0	INS_KO	CX	4.350905286872662	7.458004748122242	4.053451739312087	3.001192744779623	23.79221373148245
PC	-	20:1_18:0	CTL_WT	DH	19.094235456436106	2.7115184033132733	0	0.5765083704224556	8.30790230220772
PC	-	20:1_18:0	INS_WT	DH	0.8042447236827223	0.574570057160451	1.0204847859741637	2.8553306235604294	2.8599309154177934
PC	-	20:1_18:0	CTL_KO	DH	0.8734337317378097	13.062812154821579	5.759070453526416	0.8094052724418825	0.41874484027218295
PC	-	20:1_18:0	INS_KO	DH	10.53915799328153	4.7080919837325945	8.777649091001049	28.233981052667147	8.168231011783933
PC	-	20:1_18:0	CTL_WT	VH	1.3534274383630718	0.06500125851035064	1.4960431550751354	1.1682755085683192	1.9325419436188596
PC	-	20:1_18:0	INS_WT	VH	4.228171785934112	4.624858263590985	1.4534851693734852	4.94820040342876	2.72602853990151
PC	-	20:1_18:0	CTL_KO	VH	1.7663001032934778	3.418959907827806	2.411136753404452	4.504741492220009	0.5925237586790904
PC	-	20:1_18:0	INS_KO	VH	2.4478459266973145	1.6344335066714146	3.4414571488375323	3.562692304795256	1.6977802598557157
PC	-	20:1_20:1	CTL_WT	AM	0	5.617225967339403	4.519022521054093	0	0
PC	-	20:1_20:1	INS_WT	AM	4.067053482282599	2.8720743287831483	0.11422761066807387	0	0
PC	-	20:1_20:1	CTL_KO	AM	0	13.464451121680957	1.2745625717492173	0	0
PC	-	20:1_20:1	INS_KO	AM	2.1372539379158026	0	0.644624879534549	0	0
PC	-	20:1_20:1	CTL_WT	CB	0.46444625982244386	0.39437046136701714	0.19432439468158294	0.07633854923987635	0.5849319455093919
PC	-	20:1_20:1	INS_WT	CB	0.7052965548997797	0.2497919228620812	0.38878855962707715	2.7029187191821356	0.37378538497860947
PC	-	20:1_20:1	CTL_KO	CB	1.0138481915867672	1.6203620771786367	0.6776661633312331	0.19762892061899262	1.0915425981788194
PC	-	20:1_20:1	INS_KO	CB	1.971710355277915	0.6839125991305427	0.12709911857462172	0.45447321586423384	2.7370070210627433
PC	-	20:1_20:1	CTL_WT	CX	0.5709904399723665	1.8976023510599653	0.12012558528118594	0.5709904399723665	0
PC	-	20:1_20:1	INS_WT	CX	0.01966631582336828	0.6763232676408304	0.058239902933650396	1.8447685296297969	0
PC	-	20:1_20:1	CTL_KO	CX	0	1.9003138894460763	0.5985887723579213	0	0
PC	-	20:1_20:1	INS_KO	CX	0.08656717279478024	0.2344340277831877	3.0372838217196736	2.957523674129882	3.1673751927479046
PC	-	20:1_20:1	CTL_WT	DH	0.6176789893054336	0.3072594719194492	0.8724537594358591	0	0
PC	-	20:1_20:1	INS_WT	DH	0.8616837609953127	0.6101929968302249	1.7804797807002113	1.2575553855591926	0.913754268814621
PC	-	20:1_20:1	CTL_KO	DH	2.6570042011488217	2.412225719721201	1.265230031023865	0	65.58753169176701
PC	-	20:1_20:1	INS_KO	DH	0	0	1.502118285403724	8.545239554567033	0
PC	-	20:1_20:1	CTL_WT	VH	0.29744392238656625	0.22046762805003658	0.2227592458971743	0.3113780564317247	0
PC	-	20:1_20:1	INS_WT	VH	1.0973887915889826	0.6182653774837745	13.479597755431287	1.204520183358944	0
PC	-	20:1_20:1	CTL_KO	VH	7.079842438692077	20.545200200662226	2.525769562560855	0	0
PC	-	20:1_20:1	INS_KO	VH	0	4.535339229307822	0.5591992807686473	0.8570859080764912	1.693757146211742
PC	-	20:2_18:0	CTL_WT	AM	7.135337139861685	16.27458165828795	7.051671662228761	12.715128892304321	8.469614081591928
PC	-	20:2_18:0	INS_WT	AM	6.953305850847448	4.798112375002765	9.476186483386655	4.68936477873309	3.2463395340281043
PC	-	20:2_18:0	CTL_KO	AM	16.73870308998186	16.413600458299417	10.647681297215286	14.4584928548501	10.087088600502334
PC	-	20:2_18:0	INS_KO	AM	5.175060552860208	1.5011025780153733	0.6900177999618845	4.475000876024378	5.424537789785143
PC	-	20:2_18:0	CTL_WT	CB	1.2075305546356825	1.4081292387987894	0.5913425793960355	0.40596113675066686	1.4108427142775195
PC	-	20:2_18:0	INS_WT	CB	0.22417851535715758	0.005224242623953189	0.20833474580951253	0.26615722800347674	0.2854438099954234
PC	-	20:2_18:0	CTL_KO	CB	2.029409706609783	4.479203193207623	1.7668099426809347	1.4224808935390012	2.390290903763941
PC	-	20:2_18:0	INS_KO	CB	3.165798403411046	0.5045363739156836	2.296613759084534	1.432377924635862	5.5143196352601445
PC	-	20:2_18:0	CTL_WT	CX	0	0	1.0442361493479229	0	0.9773295487301873
PC	-	20:2_18:0	INS_WT	CX	0.6534481210997828	0.13245267141541275	0	6.393595850040384	0.7230373040508214
PC	-	20:2_18:0	CTL_KO	CX	0.6512820395892324	1.0466748059342124	1.0300334352482214	0.9858347846662421	0.13919213334506125
PC	-	20:2_18:0	INS_KO	CX	0.49252523994844627	2.942075475815087	1.6282505637103981	0.7627884059087625	8.86897245661798
PC	-	20:2_18:0	CTL_WT	DH	19.386471199470513	1.4513388450536757	0.705244866817535	0	1.7011829105679324
PC	-	20:2_18:0	INS_WT	DH	1.901574313505748	0.45225917784926856	2.4750618229610857	0.1807164002586105	0
PC	-	20:2_18:0	CTL_KO	DH	1.4693289342661335	2.937606298704096	0.8473955322934531	0	0
PC	-	20:2_18:0	INS_KO	DH	0	0.5722864124097331	0.05495239939362109	9.288499466501026	1.353054570844528
PC	-	20:2_18:0	CTL_WT	VH	0.6455336552863153	0.12544821770819237	0.7297297779565501	0.6578543284726887	0.5577342391702268
PC	-	20:2_18:0	INS_WT	VH	0.6290295930588974	0.9072775673309647	0.414333194466452	3.411187174647497	0.5704526185214486
PC	-	20:2_18:0	CTL_KO	VH	4.221477753163422	0.2952358442973949	3.0411287487339664	0	0
PC	-	20:2_18:0	INS_KO	VH	5.088751121972565	4.345157057130968	2.240047955471595	1.5460935379430873	3.99184602154493
PC	-	20:4_14:0	CTL_WT	AM	0	0.5380721346229577	0	0.48699739102215883	0
PC	-	20:4_14:0	INS_WT	AM	0.016812332378621335	0	0.81165729453536	0	0
PC	-	20:4_14:0	CTL_KO	AM	1.9172589215903328	1.005354061595032	0.4911369544980778	0.922719127103165	0
PC	-	20:4_14:0	INS_KO	AM	1.488426435572313	0.17006731930495977	0.22779374572996228	0.2581585982827128	0.35916314986082426
PC	-	20:4_14:0	CTL_WT	CB	0.14665367444240132	0.2286337743755531	0.12775149861114574	0	0.30515339761020105
PC	-	20:4_14:0	INS_WT	CB	7.222876579921724	5.122036945782355	8.065541481743823	7.681401400158193	0.366537624533344
PC	-	20:4_14:0	CTL_KO	CB	0.539359880663276	0.8658397362716301	0.40927078562728525	0	0
PC	-	20:4_14:0	INS_KO	CB	0.11857126796125649	0.22828166304713407	0.5639263198389033	0.5476373386901774	0
PC	-	20:4_14:0	CTL_WT	CX	1.7493671619204967	0	1.399474952979198	1.160478573855528	1.7984412109259107
PC	-	20:4_14:0	INS_WT	CX	0	0.007731420726742555	0	1.1962706684834004	1.9405441225073732
PC	-	20:4_14:0	CTL_KO	CX	0.34017163834022107	0.1274449886602925	0.05118277970004566	0	0
PC	-	20:4_14:0	INS_KO	CX	0.5972779654004837	0.8734801925580824	1.3903251168241333	2.14164628899375	0.14676564541793652
PC	-	20:4_14:0	CTL_WT	DH	1.1955733873665095	2.1721725923724073	1.182782776757783	0	0
PC	-	20:4_14:0	INS_WT	DH	0	0.11141835458018128	0.6213201811208456	0	0
PC	-	20:4_14:0	CTL_KO	DH	1.5921835619787998	0.13585722042911522	0.07924323908980453	0	0
PC	-	20:4_14:0	INS_KO	DH	4.406155944040414	2.0575540771379197	0.750773268650481	7.5321242053603115	4.1256341152210645
PC	-	20:4_14:0	CTL_WT	VH	0	0.22411683036946717	0.06373163148161316	0	0
PC	-	20:4_14:0	INS_WT	VH	1.066663609959008	0	0.22103142046440116	1.0894000095695373	0.7746259641109345
PC	-	20:4_14:0	CTL_KO	VH	2.6239579995195466	0.772993951862591	3.87536008236958	0	0
PC	-	20:4_14:0	INS_KO	VH	2.5587544142714846	0.8184056149172426	0.8118876439862253	0.8715805812958446	0
PC	-	20:4_16:0	CTL_WT	AM	293.74446683326676	359.9990529412371	266.6335532264533	784.8003655247959	898.4271593982453
PC	-	20:4_16:0	INS_WT	AM	412.918132413653	300.33251435231296	367.5216393412399	366.98940209068553	424.80296354056406
PC	-	20:4_16:0	CTL_KO	AM	450.533844908903	468.78299355267677	393.6862385123659	1829.9189136062319	950.2996178204379
PC	-	20:4_16:0	INS_KO	AM	465.4642852767597	490.6214171797873	339.5256070274604	328.2799869409807	360.3438709140182
PC	-	20:4_16:0	CTL_WT	CB	31.719952674577588	32.61907076376448	13.80832647788429	33.55165444461008	53.84846279796387
PC	-	20:4_16:0	INS_WT	CB	6.496963104718315	6.445754938470625	15.57506614544053	128.97700756549926	20.22392722463979
PC	-	20:4_16:0	CTL_KO	CB	45.50040209426143	58.59249933561273	35.71247849384507	54.91445564825101	110.6673816094928
PC	-	20:4_16:0	INS_KO	CB	18.94774691785873	12.471890559600523	25.700168852463833	36.83580033499013	6.0499375682369925
PC	-	20:4_16:0	CTL_WT	CX	113.94497386834584	174.91810686218494	171.52997474336044	256.3114307890523	214.16064161687842
PC	-	20:4_16:0	INS_WT	CX	311.9199538601859	297.38299849256344	259.6264539984559	1212.3946788473809	236.45769547223438
PC	-	20:4_16:0	CTL_KO	CX	282.23592955852047	300.60189759307366	315.65250755904844	262.65555285960306	78.65032722355828
PC	-	20:4_16:0	INS_KO	CX	341.19443191176447	328.2292183882192	363.4192898390269	117.03578610671033	138.45091988033735
PC	-	20:4_16:0	CTL_WT	DH	133.39924952370197	108.46689531873517	97.10628816002001	221.7599538613919	253.37160736397738
PC	-	20:4_16:0	INS_WT	DH	116.66968332463983	135.6898729049569	127.346872575233	98.90426290170043	95.98553480417416
PC	-	20:4_16:0	CTL_KO	DH	189.4746539485967	217.85515789584252	267.53881689161824	131.6358043344252	96.95999492413435
PC	-	20:4_16:0	INS_KO	DH	155.09186636049068	183.19107297157805	158.73084323629558	326.35495126944545	271.7920795693368
PC	-	20:4_16:0	CTL_WT	VH	121.93558591529248	126.43241774455424	131.4768811040576	121.21393739987339	285.5771314421851
PC	-	20:4_16:0	INS_WT	VH	83.50486596837135	95.15616091837893	94.09536945851048	84.00129085802801	139.9614396612978
PC	-	20:4_16:0	CTL_KO	VH	67.57450783110995	201.89306750742676	187.41955677470105	310.6529243620852	90.06675972928454
PC	-	20:4_16:0	INS_KO	VH	176.11181860776364	115.42612439473426	110.71739169418859	182.47013064459955	199.31652966032635
PC	-	20:4_18:0	CTL_WT	AM	104.36679363233871	134.85768772745732	121.02141953913429	184.5474603879032	197.64991589024805
PC	-	20:4_18:0	INS_WT	AM	85.89121336791501	102.17850189335961	246.7157361134615	34.11024865731595	206.2916930338727
PC	-	20:4_18:0	CTL_KO	AM	115.64941799092435	140.26701334133247	102.02521881221146	98.12137608366078	50.89185153493835
PC	-	20:4_18:0	INS_KO	AM	77.69914511083309	559.8997283586623	211.2488050006258	159.95996703392197	42.38541216033177
PC	-	20:4_18:0	CTL_WT	CB	31.76354748647516	11.152148764152544	13.71985473942676	11.443163170384313	20.791696306058505
PC	-	20:4_18:0	INS_WT	CB	6.7012786891735265	4.7840399230420605	3.903410475385287	5.760124423164961	15.384425069661155
PC	-	20:4_18:0	CTL_KO	CB	7.00466336547173	11.940626892395382	4.145171788000983	10.949276514900601	16.80631806153879
PC	-	20:4_18:0	INS_KO	CB	45.98190174671571	13.029878417637967	10.441906415346114	11.854677693862719	125.42572881907377
PC	-	20:4_18:0	CTL_WT	CX	0.2887443517371253	2.6876610950755078	1.0960878754625833	1.0422883301732766	11.034537835675847
PC	-	20:4_18:0	INS_WT	CX	19.312788721039333	10.512375579908	5.615522988076875	117.66504478680037	7.186991979383958
PC	-	20:4_18:0	CTL_KO	CX	11.796999809852627	16.961421380050155	12.201137293493309	14.709867019124157	16.25119300225972
PC	-	20:4_18:0	INS_KO	CX	32.67805793097927	36.41082517482104	16.528080524814985	11.212006002188751	161.50482948442612
PC	-	20:4_18:0	CTL_WT	DH	22.36050130809842	28.668535062402523	32.54542480549735	42.2488191365007	11.017411647208494
PC	-	20:4_18:0	INS_WT	DH	8.376732782914715	12.565593836363117	11.689348446961459	11.562527021344728	4.065704189891884
PC	-	20:4_18:0	CTL_KO	DH	21.580960747864737	38.787340643266624	28.254513699295458	20.220228161743663	8.469920364704862
PC	-	20:4_18:0	INS_KO	DH	43.92339212378627	21.8815259756718	43.23466234318623	58.904637649234914	29.72513779842459
PC	-	20:4_18:0	CTL_WT	VH	12.555572841434968	46.86149569966567	10.44988727521868	14.619369098154335	9.477104182854575
PC	-	20:4_18:0	INS_WT	VH	20.54953053790024	41.14551403467133	28.783825901840025	24.27055771654701	78.65577704141442
PC	-	20:4_18:0	CTL_KO	VH	6.12309117628635	43.84917506116663	38.31412904824435	84.38883036953777	12.494612297671761
PC	-	20:4_18:0	INS_KO	VH	25.2905902149933	51.543899514156735	38.43293316057429	21.306502212703002	42.10179719290115
PC	-	20:4_18:1	CTL_WT	AM	212.88332669290529	230.2651477871487	163.89357443754858	289.7394312732921	234.32805764766346
PC	-	20:4_18:1	INS_WT	AM	351.3398470064025	240.4292254448414	221.39827832264146	205.6566261196742	319.5764662015041
PC	-	20:4_18:1	CTL_KO	AM	318.6284706610001	444.45881850667797	280.4025660767464	630.0701184166204	248.28122782245532
PC	-	20:4_18:1	INS_KO	AM	255.65836026299309	387.1421911928885	211.79886388531438	234.89666601645916	153.00394717629683
PC	-	20:4_18:1	CTL_WT	CB	16.717024713494077	3.745516239381629	8.379959279409011	6.840079644267542	12.187930986237436
PC	-	20:4_18:1	INS_WT	CB	6.188950337595536	0.3546962021319588	1.7519241859226204	19.607752557326986	7.50350886946976
PC	-	20:4_18:1	CTL_KO	CB	14.945703883349761	5.006778100392483	5.518836155333685	18.88253170448966	39.90007521002738
PC	-	20:4_18:1	INS_KO	CB	1.699408306440456	3.4391889761923493	10.438694348175696	6.114487772848376	67.37268569576943
PC	-	20:4_18:1	CTL_WT	CX	9.324662200383901	22.569190724983734	13.863823269915148	14.784910754359668	54.15206309011667
PC	-	20:4_18:1	INS_WT	CX	78.10987541516685	68.0018221442326	71.12231265457041	463.0173892811674	47.01822780588711
PC	-	20:4_18:1	CTL_KO	CX	44.68047103930223	30.746503558134865	41.34729273942358	71.80466324342682	63.84163859430171
PC	-	20:4_18:1	INS_KO	CX	124.26430402327458	144.92898630376698	125.39720742403333	118.3864973513914	134.27704124752867
PC	-	20:4_18:1	CTL_WT	DH	104.29934107486426	98.66908270084406	86.53705044021267	43.69044124826881	69.18143883657295
PC	-	20:4_18:1	INS_WT	DH	37.837907565723896	55.027517131086256	39.858711702371664	34.10071605979851	100.67239950590607
PC	-	20:4_18:1	CTL_KO	DH	90.37013999186388	166.11570760427094	118.08782429049099	12.048136112343203	38.99305601853268
PC	-	20:4_18:1	INS_KO	DH	84.64411600223451	88.62232244618775	127.65990175375353	238.71811991643443	65.71871179397714
PC	-	20:4_18:1	CTL_WT	VH	73.68223667554157	24.48277277259585	49.99914273870205	71.14422747655101	71.79464243435753
PC	-	20:4_18:1	INS_WT	VH	42.934137260818076	31.05397686545152	34.899353688932464	88.01487071867305	89.75655858543998
PC	-	20:4_18:1	CTL_KO	VH	38.51431601882608	113.4004527403145	51.03315027958985	280.6907518624816	46.95677250442103
PC	-	20:4_18:1	INS_KO	VH	99.13324438920988	101.37084154830589	75.40445016265832	62.728791264230466	69.83208574446434
PC	-	22:1_18:1	CTL_WT	AM	1.0376113095727397	2.57131529148071	1.0074019203573576	1.302341183408002	1.851569726597812
PC	-	22:1_18:1	INS_WT	AM	3.256652845334742	5.862633572120057	4.099311170817419	0.46149302222550403	1.6301686230465127
PC	-	22:1_18:1	CTL_KO	AM	1.962579432196621	1.106203127927185	0.15625646913271665	9.636329097505014	1.009642932079287
PC	-	22:1_18:1	INS_KO	AM	2.1244789592073996	3.6974876375304637	2.2281761479160602	1.935479289929615	2.0133317777857394
PC	-	22:1_18:1	CTL_WT	CB	2.074526627206916	1.7425876373167926	1.6378056462168729	1.1600110078278842	2.005174144128666
PC	-	22:1_18:1	INS_WT	CB	16.789210169988603	19.63605370604472	5.228695532748013	18.186325571904632	0.8056281857741409
PC	-	22:1_18:1	CTL_KO	CB	4.209780900274443	5.481480766991117	2.811981354701854	2.1661679730591543	4.487292239501425
PC	-	22:1_18:1	INS_KO	CB	6.276840350941082	2.8691632146791295	3.321202785197774	2.0821497593175486	5.402327111243801
PC	-	22:1_18:1	CTL_WT	CX	0	0.08768745385447743	0.456388733766274	0	1.1110697671651792
PC	-	22:1_18:1	INS_WT	CX	0.8204786961509257	0.8385370350634793	0.4304292826190099	10.013041205535199	0.9476910796495841
PC	-	22:1_18:1	CTL_KO	CX	1.2565060618436816	1.3932562112433633	1.139075248527602	0.9801967859427577	0
PC	-	22:1_18:1	INS_KO	CX	0.868217821265296	3.607652128172881	1.6927788876302752	1.0826342943181282	7.2513809332523715
PC	-	22:1_18:1	CTL_WT	DH	0.31379644397373047	2.2946977679060487	1.081790652534478	0	2.6965653863285612
PC	-	22:1_18:1	INS_WT	DH	0.45011097024635727	0.5268974879874571	1.5588432934761187	0.9860228751496891	2.4785779862431174
PC	-	22:1_18:1	CTL_KO	DH	0.4118775286779929	0.2932275619704398	0.6608895180817255	0	0
PC	-	22:1_18:1	INS_KO	DH	3.508283884052344	2.4016422077957067	3.8959266170843665	10.769055882110724	3.0367891277476113
PC	-	22:1_18:1	CTL_WT	VH	0.12507840121707295	0.35562494783324233	0.35510248235131175	0.14008068191988193	0.04759807420144165
PC	-	22:1_18:1	INS_WT	VH	1.1828996065179944	1.5608697873964037	0	0.22045848289516265	0
PC	-	22:1_18:1	CTL_KO	VH	4.620678698470747	0.22162476352733396	3.951395877183292	1.5272231546321482	0
PC	-	22:1_18:1	INS_KO	VH	0.4774353833536484	0	0.6943586299715109	0.6667850232772703	0
PC	-	22:4_16:0	CTL_WT	AM	81.76419639208346	147.762681989856	81.36363731233259	184.85776999708884	97.22292489070979
PC	-	22:4_16:0	INS_WT	AM	246.9542396704389	159.26877449788498	201.20562608313128	114.66011466011466	123.90061693916077
PC	-	22:4_16:0	CTL_KO	AM	230.4125759597991	267.3951468422528	187.96661776323623	203.03183439487265	60.80291794577509
PC	-	22:4_16:0	INS_KO	AM	225.14101616817078	146.20697685976776	171.0462899677922	161.10605251922152	157.40097372750432
PC	-	22:4_16:0	CTL_WT	CB	6.116559055145892	6.441126921415325	3.0506000774566635	3.6817548946367413	6.301681845975169
PC	-	22:4_16:0	INS_WT	CB	1.048740544538864	0.2447650493384664	3.192422788386542	1.1685258681253343	2.364310106559741
PC	-	22:4_16:0	CTL_KO	CB	10.440815781792395	17.712517712517712	6.6629515453607535	6.484274488997039	12.581226385464282
PC	-	22:4_16:0	INS_KO	CB	33.88767205982404	8.187175257393175	12.080799569929539	6.880321018044244	35.40522341538199
PC	-	22:4_16:0	CTL_WT	CX	5.178172559242054	21.691053012672572	4.815470848859489	8.600370486393956	19.334960461361366
PC	-	22:4_16:0	INS_WT	CX	26.798827235032245	13.324578572053085	7.555780549909707	141.81289914640334	19.30898283788582
PC	-	22:4_16:0	CTL_KO	CX	24.484584540047006	28.537724390258955	26.27682672743058	24.829505788451595	13.612060988910104
PC	-	22:4_16:0	INS_KO	CX	32.36443799365198	51.161454092745444	29.123361157116648	21.708862150173083	98.71188153821959
PC	-	22:4_16:0	CTL_WT	DH	5.044406588808133	6.091556181808889	3.9185693389141187	12.378129681085348	17.044366724537298
PC	-	22:4_16:0	INS_WT	DH	8.015987428280205	5.46129339615646	8.398849185163712	8.676199152389628	32.09967755649519
PC	-	22:4_16:0	CTL_KO	DH	14.38669623074859	50.27323323062672	17.93536626824781	2.4366811765733596	3.3627824094191148
PC	-	22:4_16:0	INS_KO	DH	28.066848343346038	14.961669097007444	46.96317570909787	63.57536623880449	17.901510438823873
PC	-	22:4_16:0	CTL_WT	VH	20.857330992140668	6.553809378160147	21.71337647251406	20.760886015505214	19.087920527566155
PC	-	22:4_16:0	INS_WT	VH	20.724944737102785	42.819990849964256	22.55843051045548	19.878065138305146	22.493521244372932
PC	-	22:4_16:0	CTL_KO	VH	7.269731575833086	34.543702129752674	3.78077172175093	47.985966353313295	7.774755276035828
PC	-	22:4_16:0	INS_KO	VH	16.658324662377346	3.395092680806966	49.94204935912892	34.702495872722466	15.516068907122296
PC	-	22:4_18:0	CTL_WT	AM	38.811408273058724	116.46526890379711	38.620815145877145	74.28739677581183	65.39873145904961
PC	-	22:4_18:0	INS_WT	AM	143.1565897333371	104.39381042935861	150.6953609982735	57.058715668688706	65.10128165991685
PC	-	22:4_18:0	CTL_KO	AM	149.95066386885253	121.80829369752254	97.2252313034184	97.17118322686645	31.24089903912997
PC	-	22:4_18:0	INS_KO	AM	94.48109713252173	106.52995938755231	90.24817562914434	94.66787620951598	80.73371688002334
PC	-	22:4_18:0	CTL_WT	CB	5.120891416105701	4.924575679492058	3.676256178604235	4.539671877930502	4.447190915651213
PC	-	22:4_18:0	INS_WT	CB	0.22566547084554142	1.2709350001900046	2.3447309911484595	0.29479456108379143	1.7015468369549431
PC	-	22:4_18:0	CTL_KO	CB	7.679246048445344	11.685210705052924	4.66479698644634	4.0749353443592025	10.130323084244445
PC	-	22:4_18:0	INS_KO	CB	7.864026289947936	8.941586634994577	10.634614435673567	5.276336959753069	19.25785646276274
PC	-	22:4_18:0	CTL_WT	CX	1.6407148065410682	7.768938736018371	1.1498725086624824	2.4518026346334048	8.337108384564857
PC	-	22:4_18:0	INS_WT	CX	15.077934062993542	7.172400817790065	3.726888237489618	92.35156569415179	13.31415970892995
PC	-	22:4_18:0	CTL_KO	CX	7.993276269380201	14.622134878471973	11.055561391952619	9.406496461012653	7.787172974164683
PC	-	22:4_18:0	INS_KO	CX	21.22338174768744	31.97637596430998	18.084257551258673	11.606376751438207	52.13660327124978
PC	-	22:4_18:0	CTL_WT	DH	29.615809744192966	22.216307527706338	23.965878704981137	4.597396425954342	11.279209954730273
PC	-	22:4_18:0	INS_WT	DH	4.3481917117909195	6.091189378093316	5.974620595600472	4.555287844792986	33.329458308141724
PC	-	22:4_18:0	CTL_KO	DH	14.723739237589166	35.015186149057165	22.19078736470434	0.6309725336141784	3.8345119130246483
PC	-	22:4_18:0	INS_KO	DH	26.729386349353497	11.89559489444991	41.16810770046072	40.23271729119045	14.703896085893582
PC	-	22:4_18:0	CTL_WT	VH	9.434961679334004	2.1162926236644073	11.117017385203853	9.408199008436112	9.97730074169038
PC	-	22:4_18:0	INS_WT	VH	6.544214419555846	24.071809753157144	16.9420716551639	10.978670843334672	13.106573505865512
PC	-	22:4_18:0	CTL_KO	VH	3.86156838480742	26.12082772532466	12.106246512444637	51.75849665450431	5.574137939319017
PC	-	22:4_18:0	INS_KO	VH	14.348583913336888	4.402786123441155	27.58591602709718	19.545417039797798	10.72894082297222
PC	-	22:5_16:0	CTL_WT	AM	19.54773348130465	47.99697727573475	17.672216659162892	44.38804321337685	22.80574445565844
PC	-	22:5_16:0	INS_WT	AM	128.10680573034534	75.68738889435117	106.01114524407922	58.74768669518226	23.64426740336011
PC	-	22:5_16:0	CTL_KO	AM	102.80387513796848	146.61973349070044	128.55656271768285	35.8870247410184	27.176233003883343
PC	-	22:5_16:0	INS_KO	AM	199.46853909543415	111.28260172655258	89.33442298502563	38.81071620780823	124.35959119158126
PC	-	22:5_16:0	CTL_WT	CB	5.918730371534389	5.630914293593188	2.5112270488385002	2.054467610063686	4.562621350683106
PC	-	22:5_16:0	INS_WT	CB	8.998002780140558	0.5692955025086006	5.4717181169496065	7.536825722594389	10.36593840376368
PC	-	22:5_16:0	CTL_KO	CB	8.816550871250492	11.822113496013063	5.896922945441942	4.584752090810818	20.67105921447353
PC	-	22:5_16:0	INS_KO	CB	25.65143463412256	18.80052107546932	16.09331013243058	12.638616252767319	20.92302105642051
PC	-	22:5_16:0	CTL_WT	CX	1.0769395890105664	4.075142108036605	1.1143907438296228	3.5220320232437405	6.8341206105313645
PC	-	22:5_16:0	INS_WT	CX	20.06000264425369	11.56545407416348	4.1979483611491295	112.56907277597084	6.225046266135225
PC	-	22:5_16:0	CTL_KO	CX	8.487989907874141	10.06305988007086	10.594102682852068	8.679223033518062	17.631144478362543
PC	-	22:5_16:0	INS_KO	CX	40.11402254336947	25.82077683887365	16.251510337848956	7.845247283064202	69.94764799862531
PC	-	22:5_16:0	CTL_WT	DH	0.6024630695799075	6.338225911928746	4.420677863545313	2.480410937692294	5.640397604939434
PC	-	22:5_16:0	INS_WT	DH	6.57735193663038	10.572574166945033	10.696752017272786	2.5498475591470013	37.55377311120219
PC	-	22:5_16:0	CTL_KO	DH	0.6526680981990556	11.900736278326253	4.707099761973606	0.0	7.035732112444116
PC	-	22:5_16:0	INS_KO	DH	31.75348654619898	15.385442996628429	51.82546891754376	55.125766769508814	12.2837035607344
PC	-	22:5_16:0	CTL_WT	VH	5.21302125871653	0.8847793576785364	6.976462826269399	5.213605202653178	6.81378909150359
PC	-	22:5_16:0	INS_WT	VH	14.636525169297455	33.04252134347709	30.95259488559041	11.960996528172757	7.7315168974057356
PC	-	22:5_16:0	CTL_KO	VH	3.4899349782915494	47.09314501824544	4.817169273217402	55.47550029881091	9.654159611744852
PC	-	22:5_16:0	INS_KO	VH	20.685562691340216	4.901639084838092	25.685290031393702	12.894086248410176	21.113939278849386
PC	-	22:5_18:0	CTL_WT	AM	20.4744373846859	54.674758642242935	16.975099679110944	33.3319440598358	24.455543447156714
PC	-	22:5_18:0	INS_WT	AM	65.25848798237716	46.566775869367994	62.47755428163511	13.422282194438171	34.91486890378053
PC	-	22:5_18:0	CTL_KO	AM	79.8328096672461	66.76329550662267	57.80467780115109	51.05458394209177	10.892066966833323
PC	-	22:5_18:0	INS_KO	AM	118.44678859906621	53.8140322753803	80.83464307784216	44.26869177354101	73.83371869353178
PC	-	22:5_18:0	CTL_WT	CB	7.465851755412978	7.53619360953182	3.760569131641776	5.787495167274265	4.8834947936423525
PC	-	22:5_18:0	INS_WT	CB	6.532201419502135	5.55840559417897	3.972670116011792	17.959776999867838	2.434916736060348
PC	-	22:5_18:0	CTL_KO	CB	10.550096416154512	14.86158028214103	8.196403127965844	5.891201728075135	17.542090478667223
PC	-	22:5_18:0	INS_KO	CB	44.34328631297138	13.25516136224199	16.24184065356668	10.606350021328343	31.578395055837394
PC	-	22:5_18:0	CTL_WT	CX	0.32952663842054314	7.182030271639947	0.28141681462970075	1.4113562872130612	6.43653368968685
PC	-	22:5_18:0	INS_WT	CX	10.613757108398229	5.392409180820636	2.782617044555337	49.35652244845332	5.5144042620112295
PC	-	22:5_18:0	CTL_KO	CX	4.621445516004718	9.03944226223394	9.730155915656134	4.8428706951722384	8.695595206380183
PC	-	22:5_18:0	INS_KO	CX	17.632796297031536	20.598839680762154	10.133235423733385	7.235673849614514	64.03959376573079
PC	-	22:5_18:0	CTL_WT	DH	11.712170716969908	5.611835411676836	11.269343094932612	4.728367401586866	4.353701361115762
PC	-	22:5_18:0	INS_WT	DH	1.264698280073619	3.4770971548106573	3.95860930495345	0.9581845191718186	22.474914370576247
PC	-	22:5_18:0	CTL_KO	DH	7.315747231712415	12.40184057039279	3.925439586817408	6.990744542543166	2.232364997640479
PC	-	22:5_18:0	INS_KO	DH	13.260866441451308	5.060695968410979	24.188520870590143	47.86550863632344	1.490891755599847
PC	-	22:5_18:0	CTL_WT	VH	4.4321728956445545	0.17084810878732823	6.405536569503045	4.43648841302074	5.6081388038209
PC	-	22:5_18:0	INS_WT	VH	2.5670201152404366	3.2202846615295018	13.186700359517973	6.941802412953698	7.060051746024138
PC	-	22:5_18:0	CTL_KO	VH	1.3184657349703328	20.000764624028502	3.599190229877782	4.188614001698114	2.95414545151837
PC	-	22:5_18:0	INS_KO	VH	7.764059596763248	3.2889197608823775	13.566998919184902	8.16583538182348	3.0257039602833995
PC	-	22:5_18:1	CTL_WT	AM	77.34152417758179	152.5328046826412	76.96127593114362	148.0166282739754	85.41150045081014
PC	-	22:5_18:1	INS_WT	AM	84.02974991917382	146.30260040764884	228.35910765725396	57.26276136341372	90.49522598235193
PC	-	22:5_18:1	CTL_KO	AM	134.46580817239348	191.09194331695556	122.75499271929664	134.0313022412315	53.209794951536686
PC	-	22:5_18:1	INS_KO	AM	206.13816682612747	375.11253870659635	127.8586281487147	116.81383430491027	93.11241743674175
PC	-	22:5_18:1	CTL_WT	CB	13.037232460045102	13.595700178501044	8.181320989849814	6.709314412739762	12.674718776590415
PC	-	22:5_18:1	INS_WT	CB	2.172283571329676	0.11218598226658916	2.451949947637538	2.6660069179223855	5.905702594113128
PC	-	22:5_18:1	CTL_KO	CB	20.446451119845335	30.374647491764605	16.794814201317912	10.893180426349959	18.127416693483635
PC	-	22:5_18:1	INS_KO	CB	9.349498334281437	2.875069297423855	5.002812080921024	1.2211680867574437	2.932534352116131
PC	-	22:5_18:1	CTL_WT	CX	6.804440739113238	20.452306620828086	4.436961631399422	7.004052749256879	31.52772103450686
PC	-	22:5_18:1	INS_WT	CX	124.91741396218393	140.1086047081736	82.01034420279815	118.47393829577874	32.33669756701366
PC	-	22:5_18:1	CTL_KO	CX	21.66866374363489	22.851098701142295	22.604520748364205	19.76009197668757	78.58708917181838
PC	-	22:5_18:1	INS_KO	CX	154.2931008982426	164.18900693667817	114.57387868044495	111.1106609151945	37.276069912479905
PC	-	22:5_18:1	CTL_WT	DH	42.78601186319715	45.73098076122761	19.751404766312913	9.388757350080743	31.186428927453534
PC	-	22:5_18:1	INS_WT	DH	26.720108091802366	33.188208513793164	37.34571500867208	20.15281294560574	11.984565825833924
PC	-	22:5_18:1	CTL_KO	DH	9.871298769758983	44.28853277702126	26.712551302588334	3.730304756566868	3.002288320097104
PC	-	22:5_18:1	INS_KO	DH	50.71912947530501	34.088142196250296	43.31047567592663	210.94564383616148	27.144779060874257
PC	-	22:5_18:1	CTL_WT	VH	17.585858814133342	5.116837221062883	20.626996274401936	17.50874129877739	42.81290858565808
PC	-	22:5_18:1	INS_WT	VH	23.434878236488352	31.629089494061063	19.337020253980914	38.050725391559226	48.60164594620831
PC	-	22:5_18:1	CTL_KO	VH	58.054358656611875	124.82746583549314	102.78539758724166	403.8130794887552	32.69696000948904
PC	-	22:5_18:1	INS_KO	VH	51.50668526810625	57.884461037614194	53.579126735640855	51.90111875744877	34.51672620841789
PC	-	22:6_14:0	CTL_WT	AM	1.5340948092315931	0.24346714483153828	1.4996486422010573	1.4996486422010573	0
PC	-	22:6_14:0	INS_WT	AM	1.8460880290520765	0.7148682415056686	1.3509304523728316	0.5746026240286514	0
PC	-	22:6_14:0	CTL_KO	AM	0	1.8353470343217262	0.09452803193463395	0	0
PC	-	22:6_14:0	INS_KO	AM	0.7647742237685456	1.3058093764950391	0.7463557691710403	0.7270840351062441	0
PC	-	22:6_14:0	CTL_WT	CB	0.1608916011875838	0.12182161068120491	0.40242726510764976	0	7.075647017171529
PC	-	22:6_14:0	INS_WT	CB	4.696279932066456	2.1010567044327906	4.397218919807571	5.004297194270174	1.2591195387074121
PC	-	22:6_14:0	CTL_KO	CB	0.9910872112588769	0.631898571370561	0.4139726781999512	2.5607259406943306	0
PC	-	22:6_14:0	INS_KO	CB	0.6340431757217916	0.03244647290616276	0.45176941241888685	0.43778043567680347	0
PC	-	22:6_14:0	CTL_WT	CX	1.1246105947537477	0.006824748311813171	0.039036531015098186	0	0
PC	-	22:6_14:0	INS_WT	CX	0	0	0.5447706799447174	4.545456878596273	0
PC	-	22:6_14:0	CTL_KO	CX	0.30452171671373707	0.4104388957846366	0.1706108855549212	0	0
PC	-	22:6_14:0	INS_KO	CX	0.0854444653229067	0.8007554330624744	0.06677396474197894	0.09158227893892404	0
PC	-	22:6_14:0	CTL_WT	DH	1.0629633330247659	0.30808187360313105	1.7514774855062163	0	0
PC	-	22:6_14:0	INS_WT	DH	0.053870813898232166	0	0	0	0.05882857274849022
PC	-	22:6_14:0	CTL_KO	DH	0.21227205215014444	1.77940440702949	0	0	0
PC	-	22:6_14:0	INS_KO	DH	1.505547483155858	0.3100148828281136	0.21667881213023496	2.8884167838842765	1.4006405103078852
PC	-	22:6_14:0	CTL_WT	VH	0	0.2239015215773959	0.41451451045859417	0	0.6380015439749788
PC	-	22:6_14:0	INS_WT	VH	0.05142762469008172	0.03537715874408238	0.21612432546472166	0.06800311198581875	0.7103348679271784
PC	-	22:6_14:0	CTL_KO	VH	5.724471695746995	0	2.558379461783142	0	0.7535960246302508
PC	-	22:6_14:0	INS_KO	VH	0.7739857515857295	0.211496106537961	0.7458251981924724	0.7673880116088714	2.2730490642059653
PC	-	22:6_16:0	CTL_WT	AM	376.86037563225386	388.1166775609264	360.7619110200372	396.39452423963695	525.0517676253763
PC	-	22:6_16:0	INS_WT	AM	432.05116541787595	344.1949695042556	243.4861155418157	214.1321793708155	598.686985347218
PC	-	22:6_16:0	CTL_KO	AM	735.1979743175028	859.5734940570254	642.0502099290047	318.71387528056437	939.7251286623567
PC	-	22:6_16:0	INS_KO	AM	877.3868455206383	858.6544965934079	754.7562841410194	1108.5533676619195	886.3111535578907
PC	-	22:6_16:0	CTL_WT	CB	127.11935582230849	104.3470016909547	123.57813410159594	104.0759092892314	127.23693009505803
PC	-	22:6_16:0	INS_WT	CB	192.23149592761703	192.24185620740883	429.2430253444641	217.77453760516326	142.1045320354201
PC	-	22:6_16:0	CTL_KO	CB	157.26967400960473	214.3202422879241	158.58001976836243	98.50892245377811	264.93993368862556
PC	-	22:6_16:0	INS_KO	CB	215.63240536348735	150.18020200731854	197.12704559920064	110.2594964655981	292.9004685393799
PC	-	22:6_16:0	CTL_WT	CX	215.34018974327222	227.66743638311655	194.89087543660162	180.91363112620502	151.12707974916145
PC	-	22:6_16:0	INS_WT	CX	219.35098247254578	283.0876441899198	220.88408863607833	1894.877241428298	88.60600843512304
PC	-	22:6_16:0	CTL_KO	CX	229.41842261616154	275.0174942881293	232.30636553002475	136.612871128607	203.90270338872187
PC	-	22:6_16:0	INS_KO	CX	393.79995116780583	412.3108723082765	394.2298607272693	130.62605520281414	662.5409547651184
PC	-	22:6_16:0	CTL_WT	DH	138.81009925220695	145.3896005821322	134.9666085836515	191.38726015186012	97.7026644215869
PC	-	22:6_16:0	INS_WT	DH	82.34349339824591	107.09412230003977	114.83594580055663	217.8836237257617	67.59779669503659
PC	-	22:6_16:0	CTL_KO	DH	93.24593993995938	206.28861687381195	150.70607114229483	94.05953381175304	76.42077183218731
PC	-	22:6_16:0	INS_KO	DH	137.2513401623849	180.99035468437842	119.3788417606116	567.5946580392967	365.51426494192464
PC	-	22:6_16:0	CTL_WT	VH	91.40146539685009	109.05668996991201	89.90479709879664	90.86802255355329	171.26012074485055
PC	-	22:6_16:0	INS_WT	VH	87.46663699521956	89.55419313714813	98.9042319954444	118.93050944384575	100.36494880293819
PC	-	22:6_16:0	CTL_KO	VH	56.392971873002146	234.465094542854	120.54680228421245	320.3825329369146	60.43174684127567
PC	-	22:6_16:0	INS_KO	VH	128.00411323347464	161.01888868358725	136.60080422403038	141.6560376139297	100.64069003368775
PC	-	22:6_18:0	CTL_WT	AM	230.53479114330383	240.06071415013736	186.78762995835484	485.4341599755744	603.7911239705949
PC	-	22:6_18:0	INS_WT	AM	417.5197148092267	283.16817582498356	257.84426924534864	213.22720670344157	333.6724812270251
PC	-	22:6_18:0	CTL_KO	AM	295.0315015789794	296.7203567473986	256.48630102140214	415.4386974628202	71.33173499539865
PC	-	22:6_18:0	INS_KO	AM	379.63342631647294	553.5006995540377	349.99548708964846	350.06960045205835	281.40882194936245
PC	-	22:6_18:0	CTL_WT	CB	557.8559861656518	564.4438175736364	638.2606148918233	172.09056087506733	91.19829028168871
PC	-	22:6_18:0	INS_WT	CB	409.65846609725793	267.36586933147123	303.2957697173851	214.20047647209387	143.78007990838483
PC	-	22:6_18:0	CTL_KO	CB	765.6119606337502	891.1936389413867	675.406460850182	452.6002437550349	234.38600516434954
PC	-	22:6_18:0	INS_KO	CB	645.3551309331458	432.0857733592502	554.9616658180565	115.50793887036255	419.85572539016766
PC	-	22:6_18:0	CTL_WT	CX	151.20809380391142	102.18745989811174	81.76223722975405	72.69403648074497	49.17847161779275
PC	-	22:6_18:0	INS_WT	CX	121.74018776040643	113.26854522972823	140.13052281706987	704.3220701310775	86.60177891366699
PC	-	22:6_18:0	CTL_KO	CX	153.99010567123386	195.20595864681886	223.00466216783042	60.71961136437821	112.74702467796703
PC	-	22:6_18:0	INS_KO	CX	218.33337588116757	245.55466440475385	273.55441516851795	208.1913701113615	591.4556144030901
PC	-	22:6_18:0	CTL_WT	DH	25.137315130010528	17.42247418654873	8.854500534792928	191.55338936326822	14.463838586468679
PC	-	22:6_18:0	INS_WT	DH	27.02234611563295	51.5621241009842	34.77742448330683	26.957624555222154	10.66327108117219
PC	-	22:6_18:0	CTL_KO	DH	36.43620096726589	46.86511193017699	61.949884146861834	106.78625463811593	36.51952134730943
PC	-	22:6_18:0	INS_KO	DH	44.11692874349079	62.853092725069956	58.30061089781777	722.0455594253119	150.57475323711708
PC	-	22:6_18:0	CTL_WT	VH	60.388886055544205	59.08827666535021	90.21130117737266	60.046518795488595	127.40060404003415
PC	-	22:6_18:0	INS_WT	VH	35.62120679237796	36.37843114375484	83.3712550604831	88.6666095422232	90.3584086528557
PC	-	22:6_18:0	CTL_KO	VH	65.24623732074629	126.76314562702403	78.75849456867093	354.0528945934351	24.778473973278782
PC	-	22:6_18:0	INS_KO	VH	63.73858364146524	58.65944773602431	48.3021160941868	81.64779781233239	204.69213412156356
PC	-	22:6_18:1	CTL_WT	AM	148.64549702159252	227.19571618080346	37.69172161520387	181.36021662562987	53.34467501083077
PC	-	22:6_18:1	INS_WT	AM	297.1272628738865	207.89705907786623	211.52305846218775	121.58206494813025	64.81243427037114
PC	-	22:6_18:1	CTL_KO	AM	136.62408890436004	218.71608763467688	164.6908034285495	69.66023241841428	56.867738986944275
PC	-	22:6_18:1	INS_KO	AM	210.25508136230042	293.84245076539275	226.99863552685645	198.13852126734793	138.43205896186026
PC	-	22:6_18:1	CTL_WT	CB	12.9934134362751	25.64938158630025	6.092258478064982	5.016276381699568	22.136737872655047
PC	-	22:6_18:1	INS_WT	CB	2.29715851063728	0.23434917385353654	2.468510451118832	2.4612181881476927	17.236845028841465
PC	-	22:6_18:1	CTL_KO	CB	38.282110982338	27.613189864845495	25.963046086927918	23.872768933247286	61.64747551905513
PC	-	22:6_18:1	INS_KO	CB	9.076049124819987	5.929459291228288	9.576104532866314	14.308012604908008	2.528430248735533
PC	-	22:6_18:1	CTL_WT	CX	1.184882350940406	1.2129693044804426	2.9921916342130275	4.85324876252061	29.4716305817406
PC	-	22:6_18:1	INS_WT	CX	50.69210367223612	50.964366997614285	63.48534632370909	289.0565901022154	30.006404462602966
PC	-	22:6_18:1	CTL_KO	CX	21.69464171775873	25.485079960619373	48.482652687398115	22.221184311406244	49.81041417472812
PC	-	22:6_18:1	INS_KO	CX	97.22206165723883	99.30223616008253	46.80699773834196	41.024830015119946	53.08183491364797
PC	-	22:6_18:1	CTL_WT	DH	29.80061598282468	29.901217755355034	19.067689360207048	37.64985246202419	18.01265021587251
PC	-	22:6_18:1	INS_WT	DH	11.825515311561418	21.356854901788505	21.828560735845507	7.684775896696426	28.630978643187465
PC	-	22:6_18:1	CTL_KO	DH	5.3821245874226005	14.955225830095122	5.284711257163238	1.8948284442474124	13.703829420949942
PC	-	22:6_18:1	INS_KO	DH	40.24674355411766	30.92251262345372	46.9433001006895	120.86762563808247	15.870511076599838
PC	-	22:6_18:1	CTL_WT	VH	23.220166048572857	5.36360383461408	33.28398371461771	25.172807256497485	23.785388793859454
PC	-	22:6_18:1	INS_WT	VH	32.86764418228417	49.467361297125635	43.80547167944964	32.09849207263802	27.82595645228437
PC	-	22:6_18:1	CTL_KO	VH	20.4103779990926	52.91370360003872	24.14258896863131	138.7264963423904	13.543659319087997
PC	-	22:6_18:1	INS_KO	VH	40.411182443026874	2.535365739008123	58.81546991913903	38.487480309800034	12.913594089592483
PC	-	22:6_20:1	CTL_WT	AM	2.792024879924552	0.3068742754568326	2.7549131894242627	10.560350165683637	3.046535560645312
PC	-	22:6_20:1	INS_WT	AM	12.021311696927242	17.19288807418232	13.332499937731777	4.390640912002873	5.866399477616388
PC	-	22:6_20:1	CTL_KO	AM	4.6102684134376215	4.500774096803892	16.593901329473496	9.192695784781273	0.9526680852094314
PC	-	22:6_20:1	INS_KO	AM	2.6215006203571094	11.169485116754888	8.531329999080711	3.8605117518135197	3.5525192757897157
PC	-	22:6_20:1	CTL_WT	CB	1.1761817539453188	4.3791253714029805	2.448547686766753	1.8819806597696482	5.818666566048133
PC	-	22:6_20:1	INS_WT	CB	8.050811941550627	4.900992599894895	2.274344687804405	10.747226520132207	11.787013407064057
PC	-	22:6_20:1	CTL_KO	CB	13.30710720661677	9.440282850485506	4.76826804936716	8.620684721313651	6.9061876101420925
PC	-	22:6_20:1	INS_KO	CB	34.22915354983779	7.36265526799585	15.580806925272855	14.575133499490633	13.721919559170853
PC	-	22:6_20:1	CTL_WT	CX	0	1.1283831730249292	0.8366790541117963	1.0277193824140896	2.68568665055313
PC	-	22:6_20:1	INS_WT	CX	3.20849057386257	0.8912588899713788	0	37.6071778445733	1.8450587196131476
PC	-	22:6_20:1	CTL_KO	CX	1.2756290300854856	1.8266276916893451	0.34551450385866905	1.7388064707246111	1.149862450290506
PC	-	22:6_20:1	INS_KO	CX	5.149951460735323	8.682286056081672	5.150499277469956	3.0600520434848018	17.384268402819885
PC	-	22:6_20:1	CTL_WT	DH	0.6891302668211652	0.35408628171193546	0.9941900986910949	0.1526412554389132	0
PC	-	22:6_20:1	INS_WT	DH	1.1073645572417017	0.0767399557332319	0	0.20946911233424154	2.3054213573913898
PC	-	22:6_20:1	CTL_KO	DH	0.4620892139998106	1.9525838790982781	2.697174062188792	0	0
PC	-	22:6_20:1	INS_KO	DH	1.479538685643147	0.12106930345924057	3.397720308711401	51.86280636659062	1.7021982665463375
PC	-	22:6_20:1	CTL_WT	VH	0.8888344853794872	0.2182736254362804	1.3765862559672173	0.9142196445862233	1.2607475269786548
PC	-	22:6_20:1	INS_WT	VH	4.446363189691021	3.648097626490027	3.123504485163213	4.50053451206357	0.9551905023958654
PC	-	22:6_20:1	CTL_KO	VH	3.8558444473127866	5.444756508915436	4.540256768745333	5.641685411077443	0
PC	-	22:6_20:1	INS_KO	VH	0.41549000517335916	1.3730646264713349	2.3070565608175886	2.384068677798039	0.0629295411498999
PC	-	22:6_22:6	CTL_WT	AM	2.7083747549262607	2.6018661242801597	2.6721339499610806	3.2555307104553948	0
PC	-	22:6_22:6	INS_WT	AM	7.297982728098661	14.17823930981967	17.349107764043417	1.7251746307355411	0.6598293686161042
PC	-	22:6_22:6	CTL_KO	AM	0.8395714766123626	3.8579279318550754	5.850278697903792	0.7364911163564438	2.713984459563467
PC	-	22:6_22:6	INS_KO	AM	4.659335416997607	6.935871319727944	5.532478917146977	5.353905406645184	3.3771853509446204
PC	-	22:6_22:6	CTL_WT	CB	0.10036871784771273	0.20278602072774893	0.6920195510702393	0	0.8998308841770478
PC	-	22:6_22:6	INS_WT	CB	0	1.532369830598158	1.886332504607817	0	0.8214287248822892
PC	-	22:6_22:6	CTL_KO	CB	0.9817535047100608	0.3563787077763119	0.2542844954501167	0.346683305766436	0
PC	-	22:6_22:6	INS_KO	CB	1.5993031567772586	1.4555245781134574	0.9666848779896775	0.9435487558094148	0.07195912039220916
PC	-	22:6_22:6	CTL_WT	CX	2.0295776022239176	0.06320935148826833	0.7601861634004503	1.5082008244457046	0
PC	-	22:6_22:6	INS_WT	CX	0	2.100606585818615	0.831708297792058	1.7692098414224842	3.56403958014114
PC	-	22:6_22:6	CTL_KO	CX	0.8932873566076495	0.23872390138514574	0.491606939969439	0.04154381299692937	4.158989624427472
PC	-	22:6_22:6	INS_KO	CX	1.086605235590251	0.4304995167131093	3.9421684742193985	3.8450769193110395	1.5272136379886974
PC	-	22:6_22:6	CTL_WT	DH	0.933422018511672	0.23089851627726882	0.07190882822489442	0	2.7454276460244906
PC	-	22:6_22:6	INS_WT	DH	0.0333713967484646	0.6302631853500977	0.2601312645438681	0.18636641568757936	2.558053037237379
PC	-	22:6_22:6	CTL_KO	DH	2.477303086617114	4.603236156162969	3.7111553597569387	2.338545883170193	0
PC	-	22:6_22:6	INS_KO	DH	2.9601864244780534	4.23827547255055	11.7890351732708	11.532032184279663	1.0815321029793448
PC	-	22:6_22:6	CTL_WT	VH	0.16563197387621276	0.3529510147772637	0.25416532296083855	0.17973672870820806	0
PC	-	22:6_22:6	INS_WT	VH	1.1162258859216048	0.4317083305677187	0.4864242364599102	0	0
PC	-	22:6_22:6	CTL_KO	VH	6.71796005210606	8.566627747288006	2.176014826360712	3.3184516926673227	0.16442400427909504
PC	-	22:6_22:6	INS_KO	VH	4.824070104258474	4.523562352997606	0.6330809020223661	1.0799469577786802	1.3323839146238838
PC	-	24:1_16:0	CTL_WT	AM	13.695170704911012	14.004432197326157	13.611321196056338	16.64566287997081	8.846193192376031
PC	-	24:1_16:0	INS_WT	AM	12.800501881865268	8.838483024403512	16.247794876149143	9.937952226599027	9.86513238557891
PC	-	24:1_16:0	CTL_KO	AM	25.006561567158855	21.529311645104183	13.077577355262326	23.89316078238122	5.547068210253588
PC	-	24:1_16:0	INS_KO	AM	9.167231023822094	6.673242974316755	4.0933020920952385	12.557958762205276	11.096682114958877
PC	-	24:1_16:0	CTL_WT	CB	0.6672151405764475	0.8395204350140268	0.8611246352338365	0.635155097216123	0.860006202245022
PC	-	24:1_16:0	INS_WT	CB	8.042522633215308	6.473361048002991	4.439082832457282	3.3834836853308827	0.5225780580142623
PC	-	24:1_16:0	CTL_KO	CB	1.3548021432666177	2.475687854277933	1.1136898914792572	1.3215783396824763	1.3010906661085062
PC	-	24:1_16:0	INS_KO	CB	0.49095535854207994	0.6007407432375347	1.209267796195277	0.924416597546568	0.751879688063542
PC	-	24:1_16:0	CTL_WT	CX	0.9673607611804901	1.4585604007700879	1.2939679280148846	1.7266551404964714	1.318572398039626
PC	-	24:1_16:0	INS_WT	CX	1.0461189780744122	0.7178722725900106	0.7743862455558064	2.384458095979287	1.3122682420514342
PC	-	24:1_16:0	CTL_KO	CX	1.3461798894813637	1.320969062904547	1.7368482412037614	1.0984708249754846	0.02336266425600634
PC	-	24:1_16:0	INS_KO	CX	0.2616251393265629	3.3295544007597444	1.9476108932095224	1.490648747314769	5.127320512314846
PC	-	24:1_16:0	CTL_WT	DH	0.8247706010743199	1.0076443942770963	2.1286115294408554	2.060901507759345	2.3403144871521
PC	-	24:1_16:0	INS_WT	DH	0.060842843933584516	0	0	2.3283313100545477	1.3272807792649626
PC	-	24:1_16:0	CTL_KO	DH	0.3627322029951719	6.626993480550349	7.232862876848667	0.7281346571459384	2.019247289816895
PC	-	24:1_16:0	INS_KO	DH	1.243732245317201	0.6882650829332155	1.9953891269177553	7.2494540786791966	5.139117020961065
PC	-	24:1_16:0	CTL_WT	VH	1.1995089733055972	0.9238156457588773	1.2806823264472766	1.410186236931754	2.483902159049405
PC	-	24:1_16:0	INS_WT	VH	2.3483354270532755	2.7255568103270584	0.18320791040624929	3.7346093303922463	2.407558150023084
PC	-	24:1_16:0	CTL_KO	VH	0.570697633610445	0.427881683479447	2.8277526163011393	0	0
PC	-	24:1_16:0	INS_KO	VH	0.6816728804396155	2.3249350109663425	3.456001524601975	2.76632169052379	1.4534886755790306
PC	-	24:1_18:0	CTL_WT	AM	0.33153076440568285	0	0.44758079021816854	0	0
PC	-	24:1_18:0	INS_WT	AM	1.098692330040289	0.6375274945781	0.060528951776882965	0	0
PC	-	24:1_18:0	CTL_KO	AM	1.2945652815195263	1.0964028718001069	0.010352773581665572	0.20742300991986015	0
PC	-	24:1_18:0	INS_KO	AM	1.5577019972647312	0.7225669838608958	0.8675264724275212	0.8436454063589897	0.47299920964788306
PC	-	24:1_18:0	CTL_WT	CB	0.10283086631164258	0.08640332153789305	0.11764615887180371	0	0.5647109146608416
PC	-	24:1_18:0	INS_WT	CB	0.6010307052740795	0.95375015076097	0.6673534177424412	0.2584699852662358	0.7765181519470153
PC	-	24:1_18:0	CTL_KO	CB	0.19272193375421742	0.6897905140698297	0.05318290510259528	0	0
PC	-	24:1_18:0	INS_KO	CB	0.633198784401381	0.14205008043980388	1.8742304309215378	1.8338502750136347	0
PC	-	24:1_18:0	CTL_WT	CX	0.5258041009702847	0.17207875658479982	1.316281253230832	0.5258041009702847	0
PC	-	24:1_18:0	INS_WT	CX	0	0	0.07379735489595711	2.44674698227626	0
PC	-	24:1_18:0	CTL_KO	CX	0.17406410709663342	0.1579842790288965	0.1059020715198671	0	0
PC	-	24:1_18:0	INS_KO	CX	0.019664601288021763	0.2278981362804986	0	0	0.014212716636054216
PC	-	24:1_18:0	CTL_WT	DH	1.024948139571664	0.49945416777012913	1.8352199094408799	0	0
PC	-	24:1_18:0	INS_WT	DH	1.63019720883805	0.5293021870119328	0	0	0
PC	-	24:1_18:0	CTL_KO	DH	0.7886189128830827	2.6673916808694433	0.20740206082749235	0	0.2939347149304779
PC	-	24:1_18:0	INS_KO	DH	0.6599535343556654	0.32674287508570865	0.0032053462549713504	6.420582695662361	0.5007118857871982
PC	-	24:1_18:0	CTL_WT	VH	0.002517998610605719	0.31938884178399873	0.30846880918810493	0.017734361797063426	0
PC	-	24:1_18:0	INS_WT	VH	0.0527432906369883	0.4145235402074667	0.2270683762504273	0.06756372335312381	0
PC	-	24:1_18:0	CTL_KO	VH	3.5851123665808675	0.28579739545028227	0.21707756054574304	5.738810723305956	0
PC	-	24:1_18:0	INS_KO	VH	5.383637622555196	0.5388988391170543	0.2319187273640714	0	0
PE	-	16:0_14:0	CTL_WT	AM	0.262011983181313	0.3218125984327105	0.8424566572682097	0.012067089150810154	0.031982308172567336
PE	-	16:0_14:0	INS_WT	AM	1.5451951379624336	0.8604596552018877	0.4255692706110355	0.8697689224760594	0.18577789743381076
PE	-	16:0_14:0	CTL_KO	AM	0.35206021798515635	0.4078556417103682	1.5070604751156258	0.6093419654496259	0.030901231082390502
PE	-	16:0_14:0	INS_KO	AM	0.5013633485855709	6.535044923624394	0.3196665166606122	0.2846762967973839	0.3699433953057142
PE	-	16:0_14:0	CTL_WT	CB	0.18834993467705774	0.11166829973943188	0.04785921125906871	0.02749507284743774	0.00768600365135324
PE	-	16:0_14:0	INS_WT	CB	0.14414421355687568	2.099934143616678	0.12712345667862163	0.006439408681735403	1.7157611339549215
PE	-	16:0_14:0	CTL_KO	CB	0.12237981775415951	0.3182796400809596	0.13747474273602128	0.2926791422475729	0.014145094858266377
PE	-	16:0_14:0	INS_KO	CB	0.10902390454319534	0.11250645536060894	0.6512834640221208	0.5798142793419543	0.5023248920795913
PE	-	16:0_14:0	CTL_WT	CX	0.08344768898183325	0.34464389578499194	0.18943851136551076	0.016568852616219962	0.08208173388669524
PE	-	16:0_14:0	INS_WT	CX	0.5156861537698896	0.0891569354078562	0.2088222796647123	0.14198588872312218	0.008316091186582088
PE	-	16:0_14:0	CTL_KO	CX	0.13417496493392753	0.25275141909240595	0.1482093808184362	0.121542479978241	0.11027077107132317
PE	-	16:0_14:0	INS_KO	CX	0.33653727691609747	0.16948958782780765	0.29333438149863267	0.2736376222892459	0.15959431217080167
PE	-	16:0_14:0	CTL_WT	DH	0.09360138259166112	0.09917441972303451	0.20401460069883431	0.07309877521256207	0.057533619203305186
PE	-	16:0_14:0	INS_WT	DH	1.5113924464780397	0.27260817225683276	0.2603643097405449	0.601353962162612	0.06644064022257763
PE	-	16:0_14:0	CTL_KO	DH	0.3056149026724345	1.0164467294057065	0.16444725982145134	0.7112694333324847	0.12849886892242818
PE	-	16:0_14:0	INS_KO	DH	0.23241288298258103	0.3037813071533835	0.7286345761678803	229.64042540692324	235.66718322768696
PE	-	16:0_14:0	CTL_WT	VH	0.2504308309036249	0.8656587971651183	1.8001460253712638	0.019405267358364363	1.295434118984221
PE	-	16:0_14:0	INS_WT	VH	0.36557913670536246	0.053288150891884545	0.20392456986659882	0.026329481797812828	0.002945124126344313
PE	-	16:0_14:0	CTL_KO	VH	0.21254110098772272	0.6163461243965472	0.2779079599899514	0.06931911289541823	0.11706457388043279
PE	-	16:0_14:0	INS_KO	VH	0.14541115084593342	0.37414946732178495	0.13870345762132516	0.13281720884896442	0.31279787420306254
PE	-	16:0_16:0	CTL_WT	AM	0.9809271891318714	1.3676987945580361	3.7936188568485814	0.07728689452626364	0.1498412493446482
PE	-	16:0_16:0	INS_WT	AM	1.9446528839479817	0.7936848407894092	1.1287143622501603	0.3463147440093631	0.6844543328674876
PE	-	16:0_16:0	CTL_KO	AM	0.9435356923962621	1.6873425875642463	3.103826195226019	0.1931190992817672	0.1428364419235307
PE	-	16:0_16:0	INS_KO	AM	0.9417423560301402	0.3832154272682115	2.0488166044412983	1.774360747531074	2.2491738619836
PE	-	16:0_16:0	CTL_WT	CB	0.5815468451824314	2.9071722369044863	0.36163203891330725	0.1323135137201338	0.10794687732939379
PE	-	16:0_16:0	INS_WT	CB	0.4472220636544648	6.570890343840488	0.5478484489303407	0.097971326636466	0.028173628200319534
PE	-	16:0_16:0	CTL_KO	CB	0.5294189495646929	1.0093092636288838	0.3435758278150355	1.1368295480490362	0.8812360543949519
PE	-	16:0_16:0	INS_KO	CB	0.6791434141130618	0.7132241284010001	3.0751161724201355	2.746446341975038	2.8591198032366436
PE	-	16:0_16:0	CTL_WT	CX	0.15243689882758205	1.733417299377255	0.6171688617066903	0.01728313508634771	0.03834682513559351
PE	-	16:0_16:0	INS_WT	CX	0.45882780269101076	0.484988742606955	0.19425364392678993	0.41221800379552004	1.2370540527962823
PE	-	16:0_16:0	CTL_KO	CX	0.5788915386304018	0.16296653944023073	0.658770671557558	0.06558868877483497	0.100445104651158
PE	-	16:0_16:0	INS_KO	CX	0.20244997003214776	1.1951442867728834	0.7888027740223074	0.8752925959935034	1.1024368605395507
PE	-	16:0_16:0	CTL_WT	DH	0.545453786006046	1.4103001102167887	1.866553189813323	0.25219292268607957	0.06505500274519256
PE	-	16:0_16:0	INS_WT	DH	1.599650383066613	1.3069614444909197	0.9907628523095979	0.5076803284428718	0.1725288791471234
PE	-	16:0_16:0	CTL_KO	DH	1.141240895690185	1.8553721561321261	0.6435220659473494	0.5576338140577414	1.001460378596469
PE	-	16:0_16:0	INS_KO	DH	0.3981297624153193	0.22533324637625782	1.6069361091821606	0.3189745256112449	0.3878417770874612
PE	-	16:0_16:0	CTL_WT	VH	1.5481916987303679	1.4248814376455452	0.4043951733910365	0.05013192092971644	0.7008344882456458
PE	-	16:0_16:0	INS_WT	VH	0.7986277399703842	0.5881733876721682	0.33886753202794356	0.11096657763564881	0.056622574642476955
PE	-	16:0_16:0	CTL_KO	VH	0.45513078937506096	1.3636851096397073	2.151473083624623	0.5382186670421811	0.27733484071953973
PE	-	16:0_16:0	INS_KO	VH	0.4041299686858301	2.8598694265496922	0.2877178075859453	0.7669587588150918	0.7441305207447263
PE	-	16:1_16:0	CTL_WT	AM	13.506988050336428	22.06115040180105	6.184513165078629	3.4789462019250745	5.585461231403513
PE	-	16:1_16:0	INS_WT	AM	39.635923035219186	9.60818699771486	14.633487203564744	6.49854757767007	11.828556463456248
PE	-	16:1_16:0	CTL_KO	AM	12.256388006007029	29.080276516415907	14.56287050205671	5.260780557534936	30.175101223910055
PE	-	16:1_16:0	INS_KO	AM	20.246058523222963	11.265096933385117	26.03758778919139	22.53501151485469	22.596583694782417
PE	-	16:1_16:0	CTL_WT	CB	9.034516463779687	0.9097925758118968	3.600573382248161	3.974731696388529	1.3035772264537202
PE	-	16:1_16:0	INS_WT	CB	6.704782670790805	49.10310341935171	6.607069197395277	1.9744216564945396	2.553578216794996
PE	-	16:1_16:0	CTL_KO	CB	6.387346184763526	11.258210368520237	7.245606105437494	10.861058983217	5.067950882799181
PE	-	16:1_16:0	INS_KO	CB	8.318879885887544	8.798794373521545	25.62358545286142	22.89121145545854	8.022381464869687
PE	-	16:1_16:0	CTL_WT	CX	1.5250036747957973	3.880173026018465	2.118657373999875	1.050026280963265	3.2415197842075667
PE	-	16:1_16:0	INS_WT	CX	4.743187243671457	4.060634377690547	3.9277923257392824	6.574691932802857	0.9982570382978168
PE	-	16:1_16:0	CTL_KO	CX	11.138121879276042	3.2426869965797556	7.375637208887547	2.6520980540206924	3.9427270084468784
PE	-	16:1_16:0	INS_KO	CX	2.3266002204105196	2.350941059884758	7.827512911766252	6.919806877882474	10.706961849708314
PE	-	16:1_16:0	CTL_WT	DH	6.165808412051778	12.3477911385936	4.038752938265201	3.0133520406129053	6.440599772964676
PE	-	16:1_16:0	INS_WT	DH	5.633658904621347	10.477340016191636	10.244047106121876	18.74111213211704	4.364040886199674
PE	-	16:1_16:0	CTL_KO	DH	11.773803904876395	8.401117266942839	17.84648881657035	5.823005574911381	2.3678148476392393
PE	-	16:1_16:0	INS_KO	DH	2.0401884440809823	6.298696735985671	23.760011918763873	9.813817046572895	9.34260995018175
PE	-	16:1_16:0	CTL_WT	VH	3.046834115279119	5.119160128617766	0.3993809185467703	1.8410846385083444	1.2444062363842479
PE	-	16:1_16:0	INS_WT	VH	7.477057566666263	5.262241355429018	5.109250460790263	4.032351036499621	2.784956864510583
PE	-	16:1_16:0	CTL_KO	VH	5.325134283077174	21.680706296729056	3.455939079607489	6.86534189131795	7.061070274734059
PE	-	16:1_16:0	INS_KO	VH	3.168443936892513	3.2747992795195673	6.367355399164588	7.898788831852935	24.197573054531336
PE	-	18:0_16:0	CTL_WT	AM	52.26395586476238	46.41314518039866	50.076261302375976	13.81163928340424	2.806617732016995
PE	-	18:0_16:0	INS_WT	AM	122.70205369035477	58.011187647071225	69.65083051346511	136.97006832548647	8.54156895105437
PE	-	18:0_16:0	CTL_KO	AM	58.35305829397292	363.4435532126622	65.50197236782125	16.655843079940905	320.7873947748687
PE	-	18:0_16:0	INS_KO	AM	51.603954178762805	48.33973952212708	85.73666156411619	83.25142852447881	222.43300553669377
PE	-	18:0_16:0	CTL_WT	CB	24.126876558148133	16.534291641542914	11.577160384443317	7.926563026498056	1.0181780956938549
PE	-	18:0_16:0	INS_WT	CB	15.7391776609445	147.3386191979189	17.908320026457268	18.307412482189154	1.1293843161602204
PE	-	18:0_16:0	CTL_KO	CB	17.313652067460772	32.07536087863055	18.081854565245887	26.984948904020882	2.283927446391051
PE	-	18:0_16:0	INS_KO	CB	23.126567736854586	14.268026850475898	59.66700091319344	53.30713330659023	60.55079270300231
PE	-	18:0_16:0	CTL_WT	CX	18.593659283809007	33.36644829985843	11.402213598146481	1.1389105614937476	2.1406110392987134
PE	-	18:0_16:0	INS_WT	CX	28.421564260116792	34.138888687074676	28.072594402739398	3.374970562282698	90.01922460583427
PE	-	18:0_16:0	CTL_KO	CX	79.21976447413212	38.337260095448585	41.49234970127552	142.24703156461482	2.1691339823451274
PE	-	18:0_16:0	INS_KO	CX	25.150745966877686	9.391519857402727	44.56817887576412	44.157952828442504	18.737055619449492
PE	-	18:0_16:0	CTL_WT	DH	49.835055884549064	54.58454073295715	31.21434571635959	16.44641681131134	2.887095893358941
PE	-	18:0_16:0	INS_WT	DH	53.32442514208308	58.73043517125252	52.87276050031474	10.039464005512654	110.15908401075247
PE	-	18:0_16:0	CTL_KO	DH	60.74190889357165	99.60707771741485	78.50065666085057	61.259005824790506	2.4099489034152297
PE	-	18:0_16:0	INS_KO	DH	12.901904238110546	15.532055855336615	105.96927165536009	148.0030256891436	142.01846450260416
PE	-	18:0_16:0	CTL_WT	VH	16.924428792901296	36.21086955160601	12.545317474411624	2.0323653461286963	7.86320334909774
PE	-	18:0_16:0	INS_WT	VH	53.218637878476166	27.995783948646555	22.249089054934565	36.36659237393397	26.14742270756066
PE	-	18:0_16:0	CTL_KO	VH	33.25271407249707	55.538990195178535	19.875421135762892	28.400350859964608	16.358687226140027
PE	-	18:0_16:0	INS_KO	VH	20.716883741703967	9.625744932790067	16.259119529815347	5.9030674781401995	13.94490131611845
PE	-	18:1_16:0	CTL_WT	AM	280.95177452183276	304.2501024686153	244.56891413407962	273.6113822496101	71.57948681604697
PE	-	18:1_16:0	INS_WT	AM	365.7491340402753	214.7867414782737	256.9411708085372	234.06078632367309	205.84390737291142
PE	-	18:1_16:0	CTL_KO	AM	352.44754999187535	546.8723288891193	380.4248486721875	702.0584150280249	565.1989706428567
PE	-	18:1_16:0	INS_KO	AM	447.34838181236853	478.17673344134846	484.53430467896396	394.5444626366717	317.6656759292158
PE	-	18:1_16:0	CTL_WT	CB	103.35521558310961	70.63038643115335	64.85431256142736	57.30297768179146	20.89972162520237
PE	-	18:1_16:0	INS_WT	CB	100.62611356544474	842.5726741934179	98.74182616412928	35.74429205658953	22.779057962641087
PE	-	18:1_16:0	CTL_KO	CB	95.46516800849815	171.54985610985207	107.75671882624445	160.86547766961814	118.55113418157967
PE	-	18:1_16:0	INS_KO	CB	133.4336187313305	84.94986286880471	175.30447452538766	166.17390933962048	92.28668319691818
PE	-	18:1_16:0	CTL_WT	CX	53.89247887809486	95.58711809236465	47.31995558039358	10.630005707474842	23.36093392299288
PE	-	18:1_16:0	INS_WT	CX	113.76575702836635	100.27807254258926	103.82499481733052	67.15463770591066	6.2051094782951
PE	-	18:1_16:0	CTL_KO	CX	292.8288936730266	104.52802269501245	139.48563245340907	264.71100429146634	40.73379850171456
PE	-	18:1_16:0	INS_KO	CX	91.16317847567858	52.7268630944907	163.28492668526167	178.65307981500763	171.69667295295434
PE	-	18:1_16:0	CTL_WT	DH	172.61175639043816	176.61219878958724	115.05829490957149	176.89291017814023	54.871178824277656
PE	-	18:1_16:0	INS_WT	DH	128.63067676267758	116.87420070243279	120.1309281780292	212.3232145746938	53.02019672889509
PE	-	18:1_16:0	CTL_KO	DH	256.3215763307129	263.3206098875112	384.43923075025134	291.15223336158175	33.19419154204754
PE	-	18:1_16:0	INS_KO	DH	273.86529393124846	220.53301194054464	457.74441333888404	251.99948718024535	113.05604759118282
PE	-	18:1_16:0	CTL_WT	VH	75.26339134868098	89.61141044429829	85.9891046336385	19.606655405105137	22.98223667515238
PE	-	18:1_16:0	INS_WT	VH	141.32760217119971	99.0202746900209	61.368995623601975	27.737532582805194	113.81592393636365
PE	-	18:1_16:0	CTL_KO	VH	139.19598408946558	242.9475803127579	89.55900747032331	168.54041377664004	203.77284721371126
PE	-	18:1_16:0	INS_KO	VH	237.0950840730293	228.3138829271931	239.7969926223081	209.48692923815537	165.46657859449232
PE	-	18:1_16:1	CTL_WT	AM	22.48784595151907	59.004863661747336	13.217393505891426	8.04933755521429	7.727482764288458
PE	-	18:1_16:1	INS_WT	AM	72.73264512744859	16.00080486360757	28.098913855519847	67.41223918981574	12.48461947489654
PE	-	18:1_16:1	CTL_KO	AM	23.53860604188621	48.49308441000195	25.299610814953436	26.89147365235234	12.104837779946214
PE	-	18:1_16:1	INS_KO	AM	30.984269475944302	22.76450791356774	52.45292494113014	37.1991080044897	21.463551140338602
PE	-	18:1_16:1	CTL_WT	CB	26.66801204872135	3.724747028759529	11.517088876155043	7.968707897773685	2.7117726423243793
PE	-	18:1_16:1	INS_WT	CB	16.995980537915692	141.24180334797308	17.65191945660545	4.734102105466592	3.344286318645192
PE	-	18:1_16:1	CTL_KO	CB	17.065756078834728	37.539999669849934	21.50219808589751	31.88271875428737	11.732559763705611
PE	-	18:1_16:1	INS_KO	CB	22.211907598601023	26.86238781902167	72.84869820272952	65.08421336060026	65.62209942143167
PE	-	18:1_16:1	CTL_WT	CX	3.700446147289581	7.896127548935816	2.670251337135655	2.433613700420686	5.760086327887894
PE	-	18:1_16:1	INS_WT	CX	6.587675306485062	6.021713655432384	5.72402255152687	11.532463983864158	2.6343763339898394
PE	-	18:1_16:1	CTL_KO	CX	16.200890564812116	7.7709126867805836	13.728229235280821	4.08485748001487	8.875808784588964
PE	-	18:1_16:1	INS_KO	CX	3.740264889788265	4.131327580667751	11.381996130841795	9.458782689296331	13.90666261707724
PE	-	18:1_16:1	CTL_WT	DH	12.152687544170359	24.470033021399445	6.549032904655732	7.083033733503185	6.7075431913825625
PE	-	18:1_16:1	INS_WT	DH	13.09444458596812	16.67128754145557	18.748139508836935	30.541549614742852	7.337892718208586
PE	-	18:1_16:1	CTL_KO	DH	21.54237627481328	10.224277384308063	27.92333178998539	11.033500931778407	5.5913494058763735
PE	-	18:1_16:1	INS_KO	DH	3.6031613652362955	5.539473989159309	48.19494255621302	4.8411788092093895	15.680163431749062
PE	-	18:1_16:1	CTL_WT	VH	4.170328394039416	8.532151508374234	2.675636242460677	3.8258587117525926	2.901520688644019
PE	-	18:1_16:1	INS_WT	VH	13.484517031292231	9.667827916770662	7.030515635524728	4.177186201823926	3.226451191819957
PE	-	18:1_16:1	CTL_KO	VH	9.29629894407788	39.590246334631516	5.201743557386173	11.928743088050762	8.938065771951429
PE	-	18:1_16:1	INS_KO	VH	5.736880241334324	3.9691674990618573	9.755115210025767	21.30579507736767	25.05463627789101
PE	-	18:1_18:0	CTL_WT	AM	218.3879626923487	157.8325228978778	185.73394891554244	25.424191641626514	26.048612107382713
PE	-	18:1_18:0	INS_WT	AM	250.6148363948331	168.71531057423678	202.17742662468683	42.25715215692026	113.81323958501852
PE	-	18:1_18:0	CTL_KO	AM	294.18659138491364	316.2994420382358	256.15953912478864	99.35652629694651	62.704411475398715
PE	-	18:1_18:0	INS_KO	AM	330.44701983587146	327.3689399699979	301.45576262854604	259.45176023396243	329.82604192812386
PE	-	18:1_18:0	CTL_WT	CB	81.75416381686608	51.239551734022115	32.60430142813522	66.85990433207124	12.003192441342808
PE	-	18:1_18:0	INS_WT	CB	48.67240738896036	400.10988007667225	49.49730611326285	22.49115913886163	14.088175526869254
PE	-	18:1_18:0	CTL_KO	CB	47.85455869072374	81.4874197977152	49.829841113155254	79.95473534780132	34.17708774482478
PE	-	18:1_18:0	INS_KO	CB	64.96007083639253	26.063971705518817	147.34237831878932	131.64011911390168	66.37783126634342
PE	-	18:1_18:0	CTL_WT	CX	44.01291311113851	88.42370736537151	49.87988578765387	7.940721292302269	14.382754349220868
PE	-	18:1_18:0	INS_WT	CX	115.76690354393509	53.20121284963426	68.56847018646822	37.16627937880473	5.792173581350098
PE	-	18:1_18:0	CTL_KO	CX	193.40919508817424	88.03155853298851	75.8290934075219	36.69518734425094	19.77225657373582
PE	-	18:1_18:0	INS_KO	CX	72.45739183217685	76.677934839541	97.57861268942531	131.5510515126263	119.48388733703263
PE	-	18:1_18:0	CTL_WT	DH	207.97181918064868	183.32502840490278	122.27881517825959	45.14089185081635	35.18848139398844
PE	-	18:1_18:0	INS_WT	DH	292.6098141588587	173.59130005811733	170.56794115642333	112.00721023060915	29.580637718544274
PE	-	18:1_18:0	CTL_KO	DH	195.9402651589802	192.1863980613845	332.9325959201954	172.4157417165199	20.27940525067605
PE	-	18:1_18:0	INS_KO	DH	270.7907558588171	284.85182144292855	369.6933262433801	297.3560122699116	274.96303702527985
PE	-	18:1_18:0	CTL_WT	VH	114.95809210198526	78.86612094776933	71.22858139646819	12.913065424723689	12.012997253558618
PE	-	18:1_18:0	INS_WT	VH	125.33032381079735	93.79293584004097	79.30122705139496	14.891447652516266	12.568074511846657
PE	-	18:1_18:0	CTL_KO	VH	159.77112114987048	271.0805550142673	112.2459452621381	148.82855486266976	61.85222008821351
PE	-	18:1_18:0	INS_KO	VH	305.4393703039326	235.72415654758737	276.69593425424983	218.65700231611652	88.9018947613956
PE	-	18:1_18:1	CTL_WT	AM	248.31212226908428	391.3565807332139	354.98570571766794	22.602394553604007	16.112032915443937
PE	-	18:1_18:1	INS_WT	AM	294.2498885043372	225.44271580277638	242.318877263778	78.30694740331593	97.94996971865093
PE	-	18:1_18:1	CTL_KO	AM	285.6892679120777	406.11457399062624	266.34827903266495	74.70054046372216	36.07174989737987
PE	-	18:1_18:1	INS_KO	AM	377.3451154194989	368.94709140357793	392.899009521331	323.5126243975707	681.4540318515523
PE	-	18:1_18:1	CTL_WT	CB	78.96493788727011	34.21033942658021	85.58084296297297	226.8362448105229	10.71125603833586
PE	-	18:1_18:1	INS_WT	CB	64.31627091082123	419.3545465133875	47.6611267106739	12.344267213634417	11.362803553187883
PE	-	18:1_18:1	CTL_KO	CB	154.55695373634538	246.88031727948365	145.91343980997365	235.95245104299497	28.6724716906968
PE	-	18:1_18:1	INS_KO	CB	191.3045365538061	120.68141512285236	180.59510165742518	117.09176219679037	104.57916028922043
PE	-	18:1_18:1	CTL_WT	CX	36.98275519118965	49.86197349806678	26.825914359789696	7.022808358603466	16.43473330868893
PE	-	18:1_18:1	INS_WT	CX	79.01124563299469	64.79752028980488	65.08572059650692	19.774792439531176	5.146848945358919
PE	-	18:1_18:1	CTL_KO	CX	183.55966920318437	64.72814622144871	101.1194446744371	29.06056913756582	16.568066984837923
PE	-	18:1_18:1	INS_KO	CX	50.12876925799251	26.849624479749515	106.843661957528	101.3752029344114	124.32021157260341
PE	-	18:1_18:1	CTL_WT	DH	136.0158070178516	97.2434843080132	69.58646173527774	33.71735939590037	11.979730481280136
PE	-	18:1_18:1	INS_WT	DH	94.45842851639034	108.7648262251048	56.14394264137467	47.47475717490049	11.046878346628835
PE	-	18:1_18:1	CTL_KO	DH	270.2007984029112	37.20310194489482	266.90257354210223	98.92370751893593	16.153255928722494
PE	-	18:1_18:1	INS_KO	DH	47.1921592325906	39.06471415854075	498.86972753285795	17.873508378674117	23.566097307238625
PE	-	18:1_18:1	CTL_WT	VH	60.99994660937719	69.93965500876595	51.55753579440925	10.251964001158173	5.0027313048316415
PE	-	18:1_18:1	INS_WT	VH	149.9766250242726	108.79617253643298	93.97476349369623	45.24482553560634	9.057580668803789
PE	-	18:1_18:1	CTL_KO	VH	107.4256767844246	99.55773904652868	63.708820324804975	128.564735505048	27.538684032442642
PE	-	18:1_18:1	INS_KO	VH	64.80034191371386	66.95290702837268	119.01440130657335	44.0523812689386	52.31796779664673
PE	-	18:2_18:1	CTL_WT	AM	24.058520561230093	46.49272740662213	17.74408595606203	7.680637579128849	7.579234593108441
PE	-	18:2_18:1	INS_WT	AM	65.587267834602	19.928953514170175	27.11991050984475	35.922390042630056	13.591991951563426
PE	-	18:2_18:1	CTL_KO	AM	22.7184898556868	42.40112051762091	18.590011105635753	9.641259568914627	13.400368106647646
PE	-	18:2_18:1	INS_KO	AM	26.188493777960353	16.920885463583325	43.5672490766867	33.17114408570665	30.87357936784
PE	-	18:2_18:1	CTL_WT	CB	28.52093727129028	4.338636442514538	11.603969197974134	10.098907403643505	3.716649926395633
PE	-	18:2_18:1	INS_WT	CB	18.019175610063705	156.83787303961572	19.731446354506883	12.34427658365514	4.0258948659634575
PE	-	18:2_18:1	CTL_KO	CB	19.076302975423843	36.59965664779544	20.94976585253422	33.5094278868322	10.331592045823157
PE	-	18:2_18:1	INS_KO	CB	24.252737629644784	25.455503821142145	69.27629756333866	61.892545211075415	38.64609190453879
PE	-	18:2_18:1	CTL_WT	CX	5.05934700749539	13.453632618688848	3.355519973420791	2.4802765730724468	6.64703234708967
PE	-	18:2_18:1	INS_WT	CX	9.356129320117613	8.82893430431794	8.857158148441036	9.29213227045101	2.6977858713172695
PE	-	18:2_18:1	CTL_KO	CX	25.033708409094878	10.264085572448431	14.169110725826812	19.036624187095555	8.030886307235212
PE	-	18:2_18:1	INS_KO	CX	4.69742423964855	7.422825845433257	13.223787025272506	11.493453881850364	13.043225062131205
PE	-	18:2_18:1	CTL_WT	DH	16.174244696133357	31.545138187094842	7.698714203328203	8.813285066079079	5.65408408082277
PE	-	18:2_18:1	INS_WT	DH	19.80527451985118	23.085718279383485	23.86163545507662	29.569323574060753	7.173035653045283
PE	-	18:2_18:1	CTL_KO	DH	27.416129992194485	44.661407503836244	30.67008771774749	15.226900941422564	6.45289740154662
PE	-	18:2_18:1	INS_KO	DH	4.509541146508823	12.76423907907853	51.239852479800916	63.73746190846943	29.81374744877495
PE	-	18:2_18:1	CTL_WT	VH	5.893630948085037	11.735285816915535	2.5072369191847863	3.8932234709101627	2.8394908601465416
PE	-	18:2_18:1	INS_WT	VH	16.361367843750813	11.203513411062257	9.55058956409395	4.989209273277659	3.665871225186492
PE	-	18:2_18:1	CTL_KO	VH	11.843705826644648	42.89888911461031	7.562369386212135	13.72787182335433	9.33256816144782
PE	-	18:2_18:1	INS_KO	VH	7.6480754513615175	7.903121321093783	8.863617166505666	24.88526285522774	29.88846929575837
PE	-	20:0_16:0	CTL_WT	AM	6.979558124216099	6.093592422635787	5.183253117701248	59.86915048831743	0.6713994758832934
PE	-	20:0_16:0	INS_WT	AM	12.677929952254155	7.655402374877571	9.25934059539489	57.04448853559799	1.9088121217298433
PE	-	20:0_16:0	CTL_KO	AM	7.753976341662272	11.282743669003159	6.118440634774407	1.6001285736239328	16.451342435937214
PE	-	20:0_16:0	INS_KO	AM	4.723892366223243	4.80410488392642	9.656191677738853	8.865222496933843	21.811235823292083
PE	-	20:0_16:0	CTL_WT	CB	3.4243057962959167	1.5978147592835614	1.6913771045072306	0.9592401211170275	0.24351314939189467
PE	-	20:0_16:0	INS_WT	CB	1.7336916004381722	18.44494130568341	2.251399382058498	0.5226539568068921	0.2439556463618925
PE	-	20:0_16:0	CTL_KO	CB	2.176233262343192	4.145703047543478	2.6605835478566973	3.6427545227019222	0.47768306427608775
PE	-	20:0_16:0	INS_KO	CB	2.846412541730627	3.0189901150807223	7.157281300619711	6.39278326998277	7.222264598935722
PE	-	20:0_16:0	CTL_WT	CX	2.1317150742001334	3.9466626601993946	1.4067596861375233	0.2584649447920944	0.6541788932840383
PE	-	20:0_16:0	INS_WT	CX	4.570632166077576	3.8408601639816484	3.385546642473461	0.34699371219186204	0.35190303933460626
PE	-	20:0_16:0	CTL_KO	CX	9.604223267987498	4.385488120972816	3.186772675435757	48.575804135504676	0.5354974953360493
PE	-	20:0_16:0	INS_KO	CX	2.355178498512859	1.4377190133791111	4.176095267856821	5.700399233087643	3.714505500618471
PE	-	20:0_16:0	CTL_WT	DH	5.994457933016593	7.831869822990989	3.185391979562756	1.7903888470122848	0.8492602012360887
PE	-	20:0_16:0	INS_WT	DH	7.37667129882291	4.486435735294044	5.2873689751087305	2.5145180580410718	0.3450146843723004
PE	-	20:0_16:0	CTL_KO	DH	6.079489754823128	23.03706486703487	9.11019578112566	6.111257821230447	13.039695991112367
PE	-	20:0_16:0	INS_KO	DH	2.150150588413916	1.896491364835386	9.72589630772261	429.34457860553107	400.240965787627
PE	-	20:0_16:0	CTL_WT	VH	1.8881821243169408	3.803697074421447	1.1001784828462347	0.40058074717471154	0.3509227781490321
PE	-	20:0_16:0	INS_WT	VH	5.562709604391811	2.4792658154029303	2.309887775393469	0.8227702950711464	0.3499786728228049
PE	-	20:0_16:0	CTL_KO	VH	3.340491496487081	6.252875537344719	2.2269405874377224	3.2083612642333157	1.9342554766618965
PE	-	20:0_16:0	INS_KO	VH	2.0513129466020734	0.5417754793892224	1.4727732463152394	3.515168307282198	3.8292583735000645
PE	-	20:0_18:0	CTL_WT	AM	8.227260332565303	13.031054376948779	7.9028827208644685	5.9394538445246425	8.654015907912015
PE	-	20:0_18:0	INS_WT	AM	7.470405959705367	5.559345976348045	7.646667489535698	4.526083560911031	30.51626922988931
PE	-	20:0_18:0	CTL_KO	AM	6.402937096928882	7.96871734631542	27.715028718750943	1.5420810485544356	17.57015397604088
PE	-	20:0_18:0	INS_KO	AM	2.889051591607749	2.6507206097631864	4.709619319900991	10.17107991779271	12.612483384494745
PE	-	20:0_18:0	CTL_WT	CB	3.26133536617278	1.989953614585005	4.421875604463761	40.487964884549534	3.916958419939281
PE	-	20:0_18:0	INS_WT	CB	0.7545467494235618	10.647324831959013	0.9813207430847005	2.5057002950475695	7.284878196230069
PE	-	20:0_18:0	CTL_KO	CB	0.9483117055986386	10.683595954215486	6.0294511288030295	11.247547856854347	7.963989426347225
PE	-	20:0_18:0	INS_KO	CB	4.798835606376322	10.120924173885351	10.816449021149683	9.66210631316812	11.099338722852393
PE	-	20:0_18:0	CTL_WT	CX	1.1528873297756959	1.716264292721997	3.113164099479617	6.123986664195177	13.79261900858343
PE	-	20:0_18:0	INS_WT	CX	1.6128643807445764	0.7205027647225026	0.8357395857736966	13.41174092724293	5.573343711011056
PE	-	20:0_18:0	CTL_KO	CX	2.412110834794188	2.1409267959136398	1.7116853820347637	0.9690257413051048	10.285806440336133
PE	-	20:0_18:0	INS_KO	CX	1.2748247707297446	1.1570095498175526	1.7071789599545857	3.600733140193278	5.271788772950662
PE	-	20:0_18:0	CTL_WT	DH	4.383931041645031	8.956642985496584	2.32397100966607	5.057799463783197	12.783214242031695
PE	-	20:0_18:0	INS_WT	DH	3.9115618022928613	6.747621962512931	6.790427694985474	31.543924312261215	8.053829927268941
PE	-	20:0_18:0	CTL_KO	DH	7.805870092563517	5.806204823860268	5.573350848106782	5.729569391985619	17.435911478323725
PE	-	20:0_18:0	INS_KO	DH	2.018823687779344	2.3868461644074985	8.243101569862596	0.4242214390139156	0.5235574937694917
PE	-	20:0_18:0	CTL_WT	VH	0.7616770738812366	2.244701780769813	1.3902724480480606	6.1076845754444005	5.00438192644701
PE	-	20:0_18:0	INS_WT	VH	5.924321518861846	6.309837544313151	1.3389885581984726	8.530226927639847	4.906637073350831
PE	-	20:0_18:0	CTL_KO	VH	2.3130886311519294	3.7685752120326357	1.750719558476967	1.8171353227275435	26.516523855357548
PE	-	20:0_18:0	INS_KO	VH	0.7349653403530673	0.9030649415529249	0.8946491882396015	33.75283591129067	50.98503661491324
PE	-	20:0_18:1	CTL_WT	AM	25.39380515482084	34.418876672775696	16.783727543013153	13.80468875166128	0.9867661574323355
PE	-	20:0_18:1	INS_WT	AM	71.21747692059715	30.282962672390937	33.26590952971937	23.196606721794485	4.183423318212815
PE	-	20:0_18:1	CTL_KO	AM	27.868105244914183	53.941792751085984	37.37340247735546	7.460644353848238	4.371724643569303
PE	-	20:0_18:1	INS_KO	AM	42.6637128902501	44.0032040969215	49.57520577378014	38.64298049964486	48.889237575321715
PE	-	20:0_18:1	CTL_WT	CB	18.904489451009663	3.397924648119342	10.643101873405866	3.260253545964185	1.7541342174541448
PE	-	20:0_18:1	INS_WT	CB	13.117761387221446	102.53699382968595	13.96046157020294	2.3479129494049467	1.540493043978435
PE	-	20:0_18:1	CTL_KO	CB	13.496814168972975	26.06552139003153	15.970826695572473	26.50316491918582	3.520890578112117
PE	-	20:0_18:1	INS_KO	CB	17.235966282266208	17.74065761169534	50.142475537866076	44.797649782108685	45.16787829270462
PE	-	20:0_18:1	CTL_WT	CX	3.3859921685003034	9.190634913656897	3.0908683192034503	0.8351487555788476	1.6309350344364006
PE	-	20:0_18:1	INS_WT	CX	7.301763720318196	6.788211819182833	7.426872406523308	2.42115194588127	0.8971482682701024
PE	-	20:0_18:1	CTL_KO	CX	20.99814113099754	7.2242481050888046	13.598401275920773	2.3081993587093748	1.6608940746292065
PE	-	20:0_18:1	INS_KO	CX	5.012703178442082	3.4808031774051185	11.731085517493284	11.421589939471223	12.632842406305187
PE	-	20:0_18:1	CTL_WT	DH	20.292202953458755	28.606437928898266	10.258282210817269	4.228177602382489	2.5516931827611433
PE	-	20:0_18:1	INS_WT	DH	18.713670937133532	31.59985863133848	29.020135049481915	8.032392079456503	2.0275865017696675
PE	-	20:0_18:1	CTL_KO	DH	33.34154910500895	22.333631113149842	32.19136882884244	16.784907965258327	5.009468041078645
PE	-	20:0_18:1	INS_KO	DH	5.334307052390581	9.889229898842512	60.41941524926716	64.72013214213233	62.77683676873043
PE	-	20:0_18:1	CTL_WT	VH	6.213793487875297	7.35943169324702	1.8354346624190139	0.49701281212896753	0.6095572060496046
PE	-	20:0_18:1	INS_WT	VH	17.92380392364889	16.166528011439077	11.179240305453897	5.094695414709056	1.6444012424147163
PE	-	20:0_18:1	CTL_KO	VH	12.658440718060572	44.0620920009872	7.797712229571272	15.327241051168972	3.0416588902991246
PE	-	20:0_18:1	INS_KO	VH	7.2790498087153965	22.126458769082475	13.44042043514818	3.9804675229466118	7.528309289826903
PE	-	20:1_18:0	CTL_WT	AM	8.415114207164658	9.068388755036334	13.906224058459202	8.019711169083873	7.275816023856975
PE	-	20:1_18:0	INS_WT	AM	14.854042038508055	17.98172408775873	14.264216607705055	10.793155959669974	12.41954283278469
PE	-	20:1_18:0	CTL_KO	AM	11.947465125702895	10.244516002716285	38.69871540425436	6.840213775026535	17.84207306537403
PE	-	20:1_18:0	INS_KO	AM	24.265474427286726	22.54169824160998	9.735501826793573	9.489604456656966	16.614821352685432
PE	-	20:1_18:0	CTL_WT	CB	4.156462164037151	2.878491077442326	2.4788409636412183	4.812694725880806	3.212416467124346
PE	-	20:1_18:0	INS_WT	CB	2.3102024617950354	18.380321239744035	1.6168747267165506	3.076263338976115	1.875812642782975
PE	-	20:1_18:0	CTL_KO	CB	1.5627773122207544	7.25423529059073	3.9737822556329694	9.078840021804897	4.983861964219729
PE	-	20:1_18:0	INS_KO	CB	3.8978421340508276	3.9645475039401132	12.424181873715794	11.098518557580988	7.3990717451725665
PE	-	20:1_18:0	CTL_WT	CX	1.9634167201603931	3.842506454268534	3.164165767545846	2.503541609099843	5.716683396583864
PE	-	20:1_18:0	INS_WT	CX	5.456152381718723	1.1944014680581048	1.4540352378413233	10.775971463207775	4.145465141763807
PE	-	20:1_18:0	CTL_KO	CX	4.155750757692505	3.1786039736296092	2.181010542865905	2.59992080073191	8.195530122147195
PE	-	20:1_18:0	INS_KO	CX	2.1237495497542866	4.205291718066373	2.4989727255099417	4.816876440324885	10.239814123309268
PE	-	20:1_18:0	CTL_WT	DH	9.030615120693486	9.421375528112442	6.191099316528364	5.976071675351889	6.7557325809753
PE	-	20:1_18:0	INS_WT	DH	12.584756223709949	8.35264503402191	8.717534943998608	33.082926371144964	8.172387746689083
PE	-	20:1_18:0	CTL_KO	DH	10.019587958197352	22.07676050905034	11.693194770835383	8.378059119405679	10.871224090798476
PE	-	20:1_18:0	INS_KO	DH	5.545206104504792	5.692643946993654	15.2392386578912	16.987329201486993	17.45606376391559
PE	-	20:1_18:0	CTL_WT	VH	6.108214777634361	2.8747494560343134	1.6647366076318928	1.8444603747489023	5.912637123504682
PE	-	20:1_18:0	INS_WT	VH	10.71387674782826	4.953319688273652	6.509332722924954	3.4447127208535506	2.3575534027183696
PE	-	20:1_18:0	CTL_KO	VH	7.695082821569898	8.509531642716	6.832922294986298	5.320197762142374	8.661374971906808
PE	-	20:1_18:0	INS_KO	VH	3.13158813698188	1.681875257509072	7.637205148847241	43.22806546672291	20.677357945492762
PE	-	20:1_20:1	CTL_WT	AM	1.325816691007056	1.8393497791267417	8.138217477927206	3.1140091090854427	0.07084101970278563
PE	-	20:1_20:1	INS_WT	AM	2.744423794941446	4.447304118941493	2.6042569428223388	1.6374877686418168	4.740622350820938
PE	-	20:1_20:1	CTL_KO	AM	2.1801183326777642	1.4349892509433853	17.040518283063857	0.5644024641556035	0.362846380877936
PE	-	20:1_20:1	INS_KO	AM	5.412014083439076	5.5818035933030545	2.769378993948461	1.2533119185767432	1.5894397687535677
PE	-	20:1_20:1	CTL_WT	CB	1.1741404758383076	2.4550983682672696	0.5873149294218131	0.4988183859621626	0.10370637465970775
PE	-	20:1_20:1	INS_WT	CB	0.7858843131425415	5.729292049765875	0.738123133211777	0.257095393608839	0.22469606818980117
PE	-	20:1_20:1	CTL_KO	CB	0.7134147612657301	1.0504758794832345	0.6541359074058567	1.1830298402614174	0.4528026599310473
PE	-	20:1_20:1	INS_KO	CB	0.891366666311631	0.21733924531334123	2.5566262375458204	2.2833403165475956	0.9458838848440858
PE	-	20:1_20:1	CTL_WT	CX	0.13172640105298572	1.0559434542784716	0.480775204597449	0.03087441907359713	0.0896675855886511
PE	-	20:1_20:1	INS_WT	CX	0.3285378734080629	0.16429000144910177	0.18830800547269522	0.27075078408367154	0.05913239356195667
PE	-	20:1_20:1	CTL_KO	CX	0.557896555168096	0.34073645449733375	0.43917764641668017	0.31751746778359813	0.1008782041173141
PE	-	20:1_20:1	INS_KO	CX	0.20909864655321095	0.4047695175754806	0.32513462265528376	0.6332142396203871	0.2972643635470248
PE	-	20:1_20:1	CTL_WT	DH	1.592568342979446	1.3030476290209023	2.275721365567991	4.985611821078737	0.1945582962362326
PE	-	20:1_20:1	INS_WT	DH	2.714942703563905	1.5632218692118967	1.2882059864492188	0.5767251711664942	0.16105368895602337
PE	-	20:1_20:1	CTL_KO	DH	1.4824933925784658	38.049683867571446	1.5900663081471547	0.7731633605955789	0.16392724465184605
PE	-	20:1_20:1	INS_KO	DH	0.38285413271499047	1.0048713361193369	3.131646443047455	28.605591767095277	0.3606531328588618
PE	-	20:1_20:1	CTL_WT	VH	2.4436516272923265	0.6903359246022737	2.321299383930757	0.9637441390662109	1.352676730195205
PE	-	20:1_20:1	INS_WT	VH	1.5579656037345713	0.5266468263971645	2.4181119222441527	2.926016882950184	0.09305488223390147
PE	-	20:1_20:1	CTL_KO	VH	2.6083800594123225	2.2651498593342216	0.988126762050573	1.3114328185074686	4.374930469911755
PE	-	20:1_20:1	INS_KO	VH	0.7225271489817778	0.8053509816011474	1.6990087733423014	2.016066064352088	0.7137282372755426
PE	-	20:4_14:0	CTL_WT	AM	0.5105597386580292	0.9685319224403315	1.9666230994883598	0.07741421534095963	0.11685251465125678
PE	-	20:4_14:0	INS_WT	AM	2.1534050130748246	1.24288146398032	1.4864862463384634	0.7759903986319081	0.37634493816755754
PE	-	20:4_14:0	CTL_KO	AM	1.2412578745125915	1.1058686730042229	3.916186450686684	6.501312304883735	0.262148309023309
PE	-	20:4_14:0	INS_KO	AM	0.9424716455966454	0.18118465949044463	1.1158787030246724	1.3146504232991003	1.088209421542755
PE	-	20:4_14:0	CTL_WT	CB	0.5443674730808143	0.28912803888496647	0.23955741584230728	0.4199391625451435	0.04926041965834987
PE	-	20:4_14:0	INS_WT	CB	0.4052160713344924	3.1216530954728623	0.33655083426048904	0.6453296396964575	0.23405497962057978
PE	-	20:4_14:0	CTL_KO	CB	0.32489409463745667	0.8703587359785536	0.37358451241798196	0.4680310610165351	0.6088161339840813
PE	-	20:4_14:0	INS_KO	CB	0.33297438180209793	0.3974247245590623	0.6547132347989123	0.5830184561894357	0.6961212117109938
PE	-	20:4_14:0	CTL_WT	CX	0.13467454170362753	0.2587945835072272	0.23499390053444108	0.04533087488054129	0.028136559172028272
PE	-	20:4_14:0	INS_WT	CX	0.7545406850962405	0.21844183468634046	0.1930539762173265	0.10774531655032572	0.34583213225927806
PE	-	20:4_14:0	CTL_KO	CX	0.6048587463061146	0.12453294288500283	0.34747268951588706	0.18389901696863722	0.11249267201648153
PE	-	20:4_14:0	INS_KO	CX	0.4146295494180284	0.03979149229971597	0.2867816775474433	0.4365174460111169	0.26426241704019476
PE	-	20:4_14:0	CTL_WT	DH	0.31458373977480386	0.9538493246572516	0.2111450580516237	0.15442221463234393	3.8082886390178055
PE	-	20:4_14:0	INS_WT	DH	1.2107072090618356	0.5359124677306496	0.5789097142080097	0.23872621289433893	0.10753395020440075
PE	-	20:4_14:0	CTL_KO	DH	0.6710925271531334	34.543872036996355	0.712401664623758	0.2874566605884541	15.848173729065984
PE	-	20:4_14:0	INS_KO	DH	0.44675454591954733	0.27426729159402424	2.112563665593969	22.525536178448796	14.23001817419293
PE	-	20:4_14:0	CTL_WT	VH	0.32060550005198624	0.13961616355233375	1.2734815387922302	0.004997261452660515	0.025043673919676202
PE	-	20:4_14:0	INS_WT	VH	0.6156391432713788	0.3211116845645269	0.42584079746241904	0.039119584180119626	2.0116663648830837
PE	-	20:4_14:0	CTL_KO	VH	0.45401233781515465	1.0766301946093775	0.1589901401822698	0.3163757238172983	0.7594955432347619
PE	-	20:4_14:0	INS_KO	VH	0.14521336135919466	0.0035863903291640047	0.27949614163156095	0.2695755595686343	0.39401679179795707
PE	-	20:4_16:0	CTL_WT	AM	74.18000685712434	96.00402341153335	75.7780829695311	40.13552680127834	31.46632298022801
PE	-	20:4_16:0	INS_WT	AM	186.35050272356898	85.05359393984985	102.04292910884291	82.71947512580614	399.95410290863043
PE	-	20:4_16:0	CTL_KO	AM	85.4930128045571	171.06687277957928	90.0363187261172	47.16949663269424	50.7878768339161
PE	-	20:4_16:0	INS_KO	AM	108.9472665302049	63.854225146771455	151.26333510622456	137.75359674087645	174.5114425683146
PE	-	20:4_16:0	CTL_WT	CB	51.00883358998043	19.836276763676608	24.263447385193945	38.54636512160322	6.130246908420004
PE	-	20:4_16:0	INS_WT	CB	32.58557495274881	255.25275382058976	33.355570400518644	7.87527939415799	12.296180833042158
PE	-	20:4_16:0	CTL_KO	CB	32.248388597293165	63.393899630960775	37.24787143625693	58.5793051922014	17.746449958545746
PE	-	20:4_16:0	INS_KO	CB	45.49152891249676	11.277226948275938	131.9631609493296	117.89965584420541	118.77547422506379
PE	-	20:4_16:0	CTL_WT	CX	18.404344762144976	33.428123207498935	17.144347318122986	11.57751896231163	26.113557689251504
PE	-	20:4_16:0	INS_WT	CX	31.99399295088755	30.25832099201814	28.96010935301793	22.414404613357487	11.873818136553329
PE	-	20:4_16:0	CTL_KO	CX	81.72078706233998	39.805215680395406	45.665652009935314	91.84278414586171	20.310579323671853
PE	-	20:4_16:0	INS_KO	CX	29.10478071345546	27.600298993570384	60.7466138948874	48.30697661701321	44.97427562198494
PE	-	20:4_16:0	CTL_WT	DH	57.3203592026006	88.04928631393778	32.52341777402814	41.99240466910838	21.2875548183605
PE	-	20:4_16:0	INS_WT	DH	74.58953442312685	77.51941403692496	71.7525471383876	82.44403750085144	20.84528125772408
PE	-	20:4_16:0	CTL_KO	DH	82.42929564199132	54.34796308724595	112.27202704646035	77.23823744197739	32.26004893321252
PE	-	20:4_16:0	INS_KO	DH	22.8894772190769	92.9068126853308	183.78821041876785	24.327373317388503	52.93928247961285
PE	-	20:4_16:0	CTL_WT	VH	21.403108160043377	36.73395465268007	13.97652992363323	21.808119797128096	11.225383291799147
PE	-	20:4_16:0	INS_WT	VH	73.39909973268847	37.0942816431262	37.373858633168034	17.263939595715776	13.967706141839498
PE	-	20:4_16:0	CTL_KO	VH	48.479397712235496	81.74963410571351	32.42520113241545	49.45244032773107	55.30838299346597
PE	-	20:4_16:0	INS_KO	VH	33.41177136595778	28.97012056741687	40.46575443339336	96.54292689174731	103.04245453361162
PE	-	20:4_16:1	CTL_WT	AM	3.7994534740659334	8.32600118415192	0.9869248558962318	2.8309307127568517	1.6042252752203252
PE	-	20:4_16:1	INS_WT	AM	8.702324955284277	2.889825980064926	5.295362923204935	2.2157691413018186	3.4009593910546476
PE	-	20:4_16:1	CTL_KO	AM	4.43471383818611	6.6596728747289085	4.373822126230939	3.125877941583691	3.7247033852139775
PE	-	20:4_16:1	INS_KO	AM	2.8026560821237623	2.856475611244174	6.873269038084266	6.079861002907588	3.790347801754646
PE	-	20:4_16:1	CTL_WT	CB	3.7525343693027	1.0858857002191311	2.0125237899344985	1.7580134405100045	0.5559140978459242
PE	-	20:4_16:1	INS_WT	CB	2.0208944751170086	15.741351970816032	2.0556472495577527	2.2696726726886514	0.5455431554312115
PE	-	20:4_16:1	CTL_KO	CB	1.9872061005493178	5.080209023066031	2.8920912777905983	5.076556901172313	1.4953918997447042
PE	-	20:4_16:1	INS_KO	CB	3.0463799203301822	3.1977557120232176	9.974668064483664	8.910862547434817	8.984506039562378
PE	-	20:4_16:1	CTL_WT	CX	0.9015956775401915	1.4100087326781965	0.5495313374485321	0.8365065682907091	2.069317536315126
PE	-	20:4_16:1	INS_WT	CX	0.6745028698677078	1.19652637515068	1.156974624551821	1.0811630787543034	0.7102650382630347
PE	-	20:4_16:1	CTL_KO	CX	3.2916446425266	1.880413503005036	1.8481417376347324	1.526465224304181	1.1387908722784603
PE	-	20:4_16:1	INS_KO	CX	0.6738727372740801	1.9307670460862372	2.080871513245223	1.6349837666678402	3.707594803919265
PE	-	20:4_16:1	CTL_WT	DH	2.3779588660744615	5.072301813627859	1.3162185503469062	3.0565465016059945	1.609044384709784
PE	-	20:4_16:1	INS_WT	DH	2.4625317832186036	3.3853010372688415	3.4196401650092203	4.084652078965304	0.9777079840328637
PE	-	20:4_16:1	CTL_KO	DH	3.931138825711933	5.489643271251415	5.27372587586553	4.128809758485118	1.684042040073841
PE	-	20:4_16:1	INS_KO	DH	0.5806307812247318	3.116441047021177	7.81995915981069	5.841959116350936	2.102891550637868
PE	-	20:4_16:1	CTL_WT	VH	0.6778621057947087	2.4494345847796213	1.15193008055689	0.9249374188055708	0.48982857256739115
PE	-	20:4_16:1	INS_WT	VH	2.670630273551807	1.8404604860451235	0.17344836736471714	1.0758490515389159	1.057959577371539
PE	-	20:4_16:1	CTL_KO	VH	2.7066239263376457	5.803501215113853	1.008085410810379	1.9283558513000236	3.770159413393146
PE	-	20:4_16:1	INS_KO	VH	0.7529376475148699	0.6273283722610022	1.4993022174650061	6.183111970926764	6.489323165456894
PE	-	20:4_18:0	CTL_WT	AM	351.3244327329325	322.3398134641238	451.09794970194696	71.33549719608217	137.21031975865915
PE	-	20:4_18:0	INS_WT	AM	474.5766205020303	319.8809729378697	290.02305021870603	122.95461565243586	236.80714401824062
PE	-	20:4_18:0	CTL_KO	AM	405.4305585431629	682.4716964182086	727.2758026216023	147.8303745226435	134.26639768803412
PE	-	20:4_18:0	INS_KO	AM	582.1421197253117	290.35281053253	650.6335782229878	545.3102524578768	276.76820402906793
PE	-	20:4_18:0	CTL_WT	CB	59.79838757917343	59.014161465307325	59.86739270797435	37.3305241987026	27.744786909639288
PE	-	20:4_18:0	INS_WT	CB	38.00864912185887	361.75930596343034	52.11455638042848	11.696363091500317	19.449230192382995
PE	-	20:4_18:0	CTL_KO	CB	95.2904892630924	150.51456427231216	90.25211791800618	124.74266530125317	35.63839720080717
PE	-	20:4_18:0	INS_KO	CB	117.09726406007916	146.07048257998494	190.22406563582467	126.64505819688412	51.569946284620954
PE	-	20:4_18:0	CTL_WT	CX	72.10890137103551	104.87748452802208	99.08246318413501	32.40699135198393	76.49727251271835
PE	-	20:4_18:0	INS_WT	CX	70.64347422779716	36.330560129906885	45.683230101444934	82.86078673600682	8.071636258405094
PE	-	20:4_18:0	CTL_KO	CX	376.64825800913763	151.53361455026982	160.67299942790586	60.24845724735216	67.57059338954802
PE	-	20:4_18:0	INS_KO	CX	179.47384695947846	93.49380776590814	237.6026185239287	260.9074829030328	118.54925966022576
PE	-	20:4_18:0	CTL_WT	DH	262.3890795781608	296.7887508669673	247.96923477715478	124.45866646821639	92.12597471112412
PE	-	20:4_18:0	INS_WT	DH	280.2758887603586	106.49821787164153	156.9777983281329	316.46147828462693	80.14534693447484
PE	-	20:4_18:0	CTL_KO	DH	385.1701141946674	73.40296636210437	506.2406624301165	330.39945860284564	111.69425802511194
PE	-	20:4_18:0	INS_KO	DH	650.574647127219	695.7865262228648	712.7760481340653	450.04811274960736	456.7422454229441
PE	-	20:4_18:0	CTL_WT	VH	151.66245982733312	158.62810172854847	108.24922537969888	58.88530221184112	55.39264620535223
PE	-	20:4_18:0	INS_WT	VH	85.03987683075675	119.86348926690468	71.95583927934182	62.685718833110975	36.11199589054461
PE	-	20:4_18:0	CTL_KO	VH	249.94075669260798	391.05516074580856	215.83231457156668	235.1305266460421	143.36167004179163
PE	-	20:4_18:0	INS_KO	VH	408.45969665187545	455.8038148467406	416.8109791695182	357.3741104002174	373.7364887169831
PE	-	20:4_18:1	CTL_WT	AM	168.8065731851682	194.25924177203365	141.4914193516289	50.06113799051218	45.76876375355259
PE	-	20:4_18:1	INS_WT	AM	241.98108117799123	141.09321304367404	182.29030108393613	103.59975983037053	165.2004046591186
PE	-	20:4_18:1	CTL_KO	AM	188.48679048340927	281.55457076286933	195.37584902186745	86.1063215543268	101.99938278420947
PE	-	20:4_18:1	INS_KO	AM	249.49305230534793	369.03428394501805	308.68182891163434	251.34120385417071	317.9383985924208
PE	-	20:4_18:1	CTL_WT	CB	107.07383500900184	123.21558605570863	70.79329397570183	192.42312640212845	29.960980946509615
PE	-	20:4_18:1	INS_WT	CB	94.15015182286533	795.971233945336	105.08528356514046	44.77196018188985	20.057415649338182
PE	-	20:4_18:1	CTL_KO	CB	101.5981853349341	196.63637153542112	111.77521221241446	189.63452535163975	49.43870616047967
PE	-	20:4_18:1	INS_KO	CB	130.76769009799432	81.26390619410071	209.3552743528066	192.86288736653978	194.45679552659385
PE	-	20:4_18:1	CTL_WT	CX	32.70501887906126	44.19472382576508	26.15725898917527	20.17180220131707	53.543102692798946
PE	-	20:4_18:1	INS_WT	CX	61.19479435372175	47.24912686415373	49.401865168097565	36.941822521830666	19.828994263225866
PE	-	20:4_18:1	CTL_KO	CX	139.3611016859786	67.17159370593723	65.80889259204493	40.73870310593246	31.184714034891982
PE	-	20:4_18:1	INS_KO	CX	45.24780066703127	45.87813003185967	81.16712433259195	81.15154331345936	86.6439150720816
PE	-	20:4_18:1	CTL_WT	DH	121.24942644480836	137.55450487423002	72.61902307188392	90.80194522068297	41.52001136958626
PE	-	20:4_18:1	INS_WT	DH	126.38357506485809	110.84077083244689	93.93885825116874	138.09019047427904	31.76944925052736
PE	-	20:4_18:1	CTL_KO	DH	182.70401331621778	148.9516065707498	200.03872580172265	136.93823058692823	43.94332513985552
PE	-	20:4_18:1	INS_KO	DH	161.3026072914421	111.46284020161335	329.80259323482267	241.4235584541705	247.34405304992083
PE	-	20:4_18:1	CTL_WT	VH	58.46177475903431	75.85318834501305	62.86629760342085	27.760399525798988	20.684939273217665
PE	-	20:4_18:1	INS_WT	VH	130.73248477423772	89.58950250694866	80.85646345947194	24.26504219836687	21.760920005960337
PE	-	20:4_18:1	CTL_KO	VH	102.52431761472927	143.9807195488018	64.5029736847192	92.92987018698298	80.47863800024214
PE	-	20:4_18:1	INS_KO	VH	58.59358164786549	32.16788453764924	84.78989458212456	65.1874462061266	74.73764319861719
PE	-	20:5_16:0	CTL_WT	AM	0.7557973154638847	2.2022936978977317	0.4470967867435257	1.035616884000205	0.8742582635975277
PE	-	20:5_16:0	INS_WT	AM	3.321306768469405	1.2172573482030722	0.8637253033503732	1.9828433039567266	2.0769858894500866
PE	-	20:5_16:0	CTL_KO	AM	0.7216495352301365	2.124176675217128	3.026317282085775	0.3755308519799868	1.1491398034037903
PE	-	20:5_16:0	INS_KO	AM	0.9286938944733619	1.7115242730363869	1.4792118534756273	1.7423221324216922	1.229888967531553
PE	-	20:5_16:0	CTL_WT	CB	1.0417917044954663	0.1461282369177061	0.3704508395027625	0.7663329850224448	0.26603969346709966
PE	-	20:5_16:0	INS_WT	CB	0.41158353020470295	4.771240236035633	0.4108799959857907	0.22528387540219416	0.33947747781229465
PE	-	20:5_16:0	CTL_KO	CB	0.39701086201823904	1.2131336693175787	0.778627322498696	1.1859514477943334	0.5473979135035273
PE	-	20:5_16:0	INS_KO	CB	0.7902690721823273	0.45526802470799377	2.138163083653723	1.909394982594952	0.8430878830893581
PE	-	20:5_16:0	CTL_WT	CX	0.17301240469351858	0.39717698692393855	0.228238240490036	0.41707315103042675	1.4023134063636624
PE	-	20:5_16:0	INS_WT	CX	0.1435861702021398	0.2767176820270347	0.18455473432789385	0.6929716607617589	0.4446913567835223
PE	-	20:5_16:0	CTL_KO	CX	0.5495850592194111	0.21796470935617346	0.4543812447489964	0.25245753695481765	0.4771297635142101
PE	-	20:5_16:0	INS_KO	CX	0.18883936546479554	1.1059011850111509	0.5008862287515193	0.252624488558454	1.3188883594460272
PE	-	20:5_16:0	CTL_WT	DH	0.3890483014818286	0.8838334700658498	0.29265850501015844	1.2606581759549833	0.9990449629232898
PE	-	20:5_16:0	INS_WT	DH	1.021139540861628	0.525933208269883	0.682600522384669	2.1074304950234706	0.516350195350364
PE	-	20:5_16:0	CTL_KO	DH	0.7870522618765505	2.8381275053606596	1.0160919069631669	1.1096351820283463	1.0374615263811409
PE	-	20:5_16:0	INS_KO	DH	0.29086799565444155	1.6016445166014115	1.2782797789299527	2.5126523797571085	1.1194655607516917
PE	-	20:5_16:0	CTL_WT	VH	0.32268414355133807	0.39566968820265475	1.0007397388124253	0.7403302258619204	0.2890071165357643
PE	-	20:5_16:0	INS_WT	VH	0.8453816035895223	0.3008711918650905	0.27478605696965286	0.6080467294301262	0.38398435357208105
PE	-	20:5_16:0	CTL_KO	VH	0.38193201928465215	1.7156852984095596	0.13411927226882864	0.5077533615689721	1.793723479170059
PE	-	20:5_16:0	INS_KO	VH	0.321567829036596	0.33277550052836624	0.34832437624211254	4.568259866833747	3.701367117740112
PE	-	22:6_14:0	CTL_WT	AM	0.9951850020142294	0.6432100013599815	0.43156071118852957	0.19042588695611642	0.13948399487101337
PE	-	22:6_14:0	INS_WT	AM	2.2641495593359773	1.4410508588095197	1.0788111056954226	2.744456527290415	0.6176136909195509
PE	-	22:6_14:0	CTL_KO	AM	0.8998229821543423	1.744787240471732	1323.5822341095381	0.28083624021999376	8.352657842036926
PE	-	22:6_14:0	INS_KO	AM	0.1666582378728348	0.3727087944934864	0.9850212051644549	0.8635013678895537	1.0277979504559025
PE	-	22:6_14:0	CTL_WT	CB	0.4883691696409376	0.06060151990992321	0.25188573217074234	0.10531851932559437	0.016978168295324274
PE	-	22:6_14:0	INS_WT	CB	0.23346979329664805	2.4946641980470114	0.25109402968539873	0.09911227085449913	0.236193712119127
PE	-	22:6_14:0	CTL_KO	CB	0.24228869767546346	0.8789809972824638	0.40352883170818965	0.5670905334988605	2.4129618856084187
PE	-	22:6_14:0	INS_KO	CB	0.6388085577789508	1.9771668008541747	0.7636731542496744	0.6804309726027119	0.4502590832924711
PE	-	22:6_14:0	CTL_WT	CX	0.11027091474921574	0.223587893560097	0.6031771191538803	0.06587234493284483	0.20779862307434432
PE	-	22:6_14:0	INS_WT	CX	0.3442135341191259	0.3679608934710148	0.39899538797688194	0.23574159314843018	0.12311263566922183
PE	-	22:6_14:0	CTL_KO	CX	1.183602243543764	0.38148203370596956	0.24319086533098255	2.3401699444831183	0.15730027684304343
PE	-	22:6_14:0	INS_KO	CX	0.1766491761079455	0.26244765841536566	0.7854440043982527	0.3298439117914588	0.3496715098022287
PE	-	22:6_14:0	CTL_WT	DH	0.596550388963925	0.8093270216780699	0.1313064904452638	0.20866064531195816	0.22144980614479523
PE	-	22:6_14:0	INS_WT	DH	12.91168470709664	0.9058770942312239	0.6232539960598735	0.6743243825876061	3.4825491688626076
PE	-	22:6_14:0	CTL_KO	DH	0.7218326274905136	33.7381427218352	0.45291650195582844	0.31758699826243875	0.37371586468217266
PE	-	22:6_14:0	INS_KO	DH	0.19195860960342945	0.4475749234048594	2.2062725485845576	21.597322671312135	14.889759964003254
PE	-	22:6_14:0	CTL_WT	VH	0.2764284331404998	0.2601177681138743	0.06893441335625483	0.1910756416366694	0.22214720645400665
PE	-	22:6_14:0	INS_WT	VH	0.2809512592370623	0.4141289821421047	0.5199208630581179	0.12020314560986373	1.4348325525849468
PE	-	22:6_14:0	CTL_KO	VH	0.5514688958489014	1.3014289196908093	0.1872244850261674	0.32024752478329566	0.23091673302408705
PE	-	22:6_14:0	INS_KO	VH	0.2495250032922509	0.2588712831462726	0.16737618098825102	1.0553889518910429	0.6551041810730601
PE	-	22:6_16:0	CTL_WT	AM	194.2348676186423	276.2673703961492	251.6853888009034	73.7940535255124	94.81019398742875
PE	-	22:6_16:0	INS_WT	AM	255.1131690135711	231.83448651304644	189.29416685049404	83.00086669353604	449.1296951583915
PE	-	22:6_16:0	CTL_KO	AM	258.5759856530039	462.1817287214965	352.1572443496915	87.68393199306547	135.9763820878575
PE	-	22:6_16:0	INS_KO	AM	275.6228956228956	412.699914467805	401.8468769267012	330.8945555446116	250.76990671744767
PE	-	22:6_16:0	CTL_WT	CB	89.1873791124505	56.42403296092816	74.1394252063427	59.34236688011812	34.89247540041839
PE	-	22:6_16:0	INS_WT	CB	88.44166136487104	804.4864956200058	97.01545021390969	51.95991846885809	30.04317559883389
PE	-	22:6_16:0	CTL_KO	CB	93.79610117476824	193.3075874697276	108.56568914080336	169.11664091661086	48.99216456267871
PE	-	22:6_16:0	INS_KO	CB	139.03390653020884	127.83819174112773	224.97062444629282	195.61222464494264	141.3120053984189
PE	-	22:6_16:0	CTL_WT	CX	69.9224844604255	104.79108476892537	78.27327907473625	59.03839768463228	134.4893508745405
PE	-	22:6_16:0	INS_WT	CX	158.0810850756206	116.79670667652256	114.10521496837455	100.49119007663336	64.80523146454236
PE	-	22:6_16:0	CTL_KO	CX	321.81374947552683	141.8200165838405	157.36274907290908	128.81105444707853	94.26661558660706
PE	-	22:6_16:0	INS_KO	CX	147.14374652283198	159.77372952998493	214.7899911834338	261.820774508054	170.44475864147992
PE	-	22:6_16:0	CTL_WT	DH	141.53787119814817	159.62379189738243	136.11852922334788	132.43769663851631	90.13839105642384
PE	-	22:6_16:0	INS_WT	DH	206.5750184041915	109.36696840720683	110.62780150522326	281.04344723953693	69.44738813715335
PE	-	22:6_16:0	CTL_KO	DH	221.7823813690679	276.3391259760897	304.3215725001845	193.99410174445813	111.7921198596807
PE	-	22:6_16:0	INS_KO	DH	304.956840390918	342.90063659581597	452.05276811834193	481.77322682622696	491.369798574637
PE	-	22:6_16:0	CTL_WT	VH	79.71271562404971	129.66189768422066	83.47331670859354	99.3143349656549	45.87174772910787
PE	-	22:6_16:0	INS_WT	VH	178.44986849175191	106.08400692655361	122.57678421612846	67.39930424577727	38.828325180526434
PE	-	22:6_16:0	CTL_KO	VH	127.75608495765503	182.73162386358268	108.44627207104438	113.932496908675	152.94121778539275
PE	-	22:6_16:0	INS_KO	VH	102.05045511056439	103.43776997962063	86.92073059595097	110.51734363754706	150.75071206085465
PE	-	22:6_16:1	CTL_WT	AM	10.246615432482521	8.845590118085136	58.1748729442335	2.7641235349802558	1.586219027221611
PE	-	22:6_16:1	INS_WT	AM	18.004075774067733	6.544138310765266	15.500805537420955	10.47553337509964	3.2150856699574963
PE	-	22:6_16:1	CTL_KO	AM	12.983484362748502	14.832235163841494	55.1606338323679	5.9188867710698325	33.469976309271416
PE	-	22:6_16:1	INS_KO	AM	14.592947917513934	15.457071354793737	9.933830876025043	10.746776955742993	13.45198433572973
PE	-	22:6_16:1	CTL_WT	CB	3.8605886197344508	8.754817650143575	1.3841750826599182	1.2379600379447564	0.717845896325041
PE	-	22:6_16:1	INS_WT	CB	2.102262181790962	16.61033127144649	1.9957832165844585	5.174640795442219	0.39704493377117706
PE	-	22:6_16:1	CTL_KO	CB	1.9291067580244192	3.1262298815576615	2.186631501387972	3.4954267453217787	1.4326068196283097
PE	-	22:6_16:1	INS_KO	CB	1.892154755466012	0.9180714659841019	6.1960201994683874	5.533985208845259	4.763148657646109
PE	-	22:6_16:1	CTL_WT	CX	1.0128630125249487	2.832395618406611	0.9905747383098484	0.8152040623245937	2.4928728552739523
PE	-	22:6_16:1	INS_WT	CX	3.3427924450193425	6.161339104399436	4.899625960797065	1.699341943936274	0.8745690145646677
PE	-	22:6_16:1	CTL_KO	CX	13.87261871702194	1.0301411568633434	3.8717169932931035	3.7622892349585166	1.6799297594777758
PE	-	22:6_16:1	INS_KO	CX	1.7484566795626255	1.432603333719263	2.773811953191227	3.763043751990276	2.5048499535611572
PE	-	22:6_16:1	CTL_WT	DH	6.675304269998235	6.0699930172512	2.3455654961401535	2.3343793304079634	1.36024524504272
PE	-	22:6_16:1	INS_WT	DH	5.574095424415661	8.445746358806469	7.7286038902383165	5.567154579426671	1.1769628070288345
PE	-	22:6_16:1	CTL_KO	DH	8.883674203362405	20.45521761998933	14.954363847057401	13.25185613828748	1.8752537230318729
PE	-	22:6_16:1	INS_KO	DH	2.1475349545765776	3.702132443649415	13.411531392498347	24.362845215947566	28.636680840681805
PE	-	22:6_16:1	CTL_WT	VH	1.5710951050520336	1.1053330275016509	0.5020349078471957	1.1071331189480027	0.8179719826556091
PE	-	22:6_16:1	INS_WT	VH	9.733187950989588	2.515681830985078	2.521148628460569	0.8349124185568986	0.8986379977400922
PE	-	22:6_16:1	CTL_KO	VH	2.7186540030039743	9.558007444502458	3.0287704720751654	5.506159711462416	2.483493102065238
PE	-	22:6_16:1	INS_KO	VH	1.3644503660723195	1.9196870584160755	4.646441902226874	5.396106767341617	5.1261156763502544
PE	-	22:6_18:0	CTL_WT	AM	352.98179479052396	415.9287014480875	394.72800844386484	56.39202429362717	51.0893519341618
PE	-	22:6_18:0	INS_WT	AM	435.15434767557133	313.0392638996042	235.6729138273907	196.54868506052856	227.54082029048894
PE	-	22:6_18:0	CTL_KO	AM	528.3744446926561	734.0803897457188	836.2431026299247	169.0245274240067	107.25553398632755
PE	-	22:6_18:0	INS_KO	AM	723.1829915667403	1097.731249912635	856.4340985156418	910.2485107502505	998.8505908769165
PE	-	22:6_18:0	CTL_WT	CB	121.36199748200846	66.83882831754798	93.0087921877714	44.875650126265654	28.785318246603033
PE	-	22:6_18:0	INS_WT	CB	86.89417842989343	626.4795081635278	41.753640656291985	143.05111850424294	15.717958538891379
PE	-	22:6_18:0	CTL_KO	CB	159.14828596796332	263.9401802161287	140.11322741876685	221.60901822488034	36.313458809298055
PE	-	22:6_18:0	INS_KO	CB	193.81938994348974	109.72932252891331	289.811505667873	249.83480480085336	251.89955525375296
PE	-	22:6_18:0	CTL_WT	CX	121.04367607510551	148.09505291984593	123.78471371003958	22.977320716184966	50.254078477919435
PE	-	22:6_18:0	INS_WT	CX	121.10509536995633	58.865768911067306	75.81769329920547	56.41312931264299	57.13164063831416
PE	-	22:6_18:0	CTL_KO	CX	572.5095176297223	275.29252604104454	201.9679918135194	71.31247741713649	46.73797622906481
PE	-	22:6_18:0	INS_KO	CX	239.81465895699085	110.10128934075934	343.0293323977667	425.08462581871004	419.29233191942546
PE	-	22:6_18:0	CTL_WT	DH	277.51592295137897	417.7518314221642	247.26321614325815	90.959557881712	34.48932154159341
PE	-	22:6_18:0	INS_WT	DH	289.15633351979125	180.47382940204332	174.6462286249396	141.53841480272263	39.295318917483655
PE	-	22:6_18:0	CTL_KO	DH	421.64607411814325	684.0950105139832	767.6568450866976	343.0281776815719	51.43605696661888
PE	-	22:6_18:0	INS_KO	DH	767.6542194912784	779.6932721613266	795.9977124985005	780.9751318266278	723.2110943279368
PE	-	22:6_18:0	CTL_WT	VH	144.0612321568024	229.24985591978992	174.52977793821177	37.38461577767591	28.57248784566262
PE	-	22:6_18:0	INS_WT	VH	157.86238485031507	78.84094970142363	90.19715955546862	28.311249411249538	20.071715760065054
[truncated: 582 more rows]
