# Supplementary material for: The DDHD2-STXBP1 interaction mediates long-term memory via generation of saturated free fatty acids
Source: EMBO J. 2024 Feb 5;43(4):533–67. doi: 10.1038/s44318-024-00030-7 (PMC10897203; doi:10.1038/s44318-024-00030-7)
Supplement: Supplementary file 4 — Source Data Fig. 3 [file 44318_2024_30_MOESM4_ESM.zip]

Archive with 33 entries (22 files):
- Figure 3/3A/
- Figure 3/3A/FFA_PL.tsv
- Figure 3/3A/heatmap_PA_20230926-130400.png
- Figure 3/3B/
- Figure 3/3B/FFA_PL.tsv
- Figure 3/3B/heatmap_PE_20230926-130519.png
- Figure 3/3C/
- Figure 3/3C/FFA_PL.tsv
- Figure 3/3C/heatmap_PS_20230926-130545.png
- Figure 3/3D/
- Figure 3/3D/FFA_PL.tsv
- Figure 3/3D/heatmap_PC_20230926-130454.png
- Figure 3/3E/
- Figure 3/3E/FFA_PL.tsv
- Figure 3/3E/heatmap_PA_20230926-131346.png
- Figure 3/3F/
- Figure 3/3F/FFA_PL.tsv
- Figure 3/3F/heatmap_PE_20230926-131433.png
- Figure 3/3G/
- Figure 3/3G/FFA_PL.tsv
- Figure 3/3G/heatmap_PS_20230926-131513.png
- Figure 3/3H/
- Figure 3/3H/FFA_PL.tsv
- Figure 3/3H/heatmap_PC_20230926-131405 - Copy.png
- Figure 3/3I/
- Figure 3/3I/20210930-143614_foldchange_heatmap.png
- Figure 3/3I/FFA_PL.tsv
- Figure 3/3J/
- Figure 3/3J/FFA_PL.tsv
- Figure 3/3J/volcanoplot_INS_WT_CTL_WT_AVG_20230921-112324.png
- Figure 3/3K/
- Figure 3/3K/FFA_PL.tsv
- Figure 3/3K/volcanoplot_INS_KO_CTL_KO_AVG_20230921-112452.png
