# Supplementary material for: The DDHD2-STXBP1 interaction mediates long-term memory via generation of saturated free fatty acids
Source: EMBO J. 2024 Feb 5;43(4):533–67. doi: 10.1038/s44318-024-00030-7 (PMC10897203; doi:10.1038/s44318-024-00030-7)
Supplement: Supplementary file 5 — Source Data Fig. 4 [file 44318_2024_30_MOESM5_ESM.zip]

Archive with 18 entries (12 files):
- Figure 4/4A/
- Figure 4/4A/Fig 4-A Munc18 interactors.tif
- Figure 4/4B/
- Figure 4/4B/Fig 4-B SXTBP-DDHD2 Interaction.tif
- Figure 4/4C/
- Figure 4/4C/Munc18-1-GFP-pulldown DDHD2.tif
- Figure 4/4C/Picture1.png
- Figure 4/4C/Pull down analysis.xlsx
- Figure 4/4C/Pull-down_repeated_2_DDHD2.tif
- Figure 4/4C/Pull-down_repeated_2_Munc18_New.tif
- Figure 4/4D/
- Figure 4/4D/analysis.xlsx
- Figure 4/4D/DDHD2-GFP-Munc18-1.tif
- Figure 4/4D/DDHD2-GFP-pulldown-munc1805042022.tif
- Figure 4/4E/
- Figure 4/4E/Figure 4E Alphascreen illustration.tif
- Figure 4/4F/
- Figure 4/4F/Figure 4E Alphascreen.tif
