# Supplementary material for: The DDHD2-STXBP1 interaction mediates long-term memory via generation of saturated free fatty acids
Source: EMBO J. 2024 Feb 5;43(4):533–67. doi: 10.1038/s44318-024-00030-7 (PMC10897203; doi:10.1038/s44318-024-00030-7)
Supplement: Supplementary file 5 — Source Data Fig. 4 [file 44318_2024_30_MOESM5_ESM.zip › Figure 4/4C/Pull down analysis.xlsx]

## Sheet: DDHD2
1							DDHD2_nonstimulated	6061.37					DDHD2_nonstimulated	42151.9		1	11858.8
	DDHD2_nonstimulated	14682.6					DDHD2_stimulated	18994.1					DDHD2_stimulated	141047		2	26451.5
	DDHD2_stimulated	25013.5					Munc18-1_nonstimulated	22001					Munc18-1_nonstimulated	82655.8		1	66507.6
	Munc18-1_nonstimulated	49501.9					Munc18-1_stimulated	20379.2					Munc18-1_stimulated	26980		2	45144.3
	Munc18-1_stimulated	41233.8
		18548.3	49501.9	0.374699				6061.37	22001	0.275504				11858.8	66507.6	0.178308
		35442.9	41233.8	0.859561				18994.1	20379.2	0.932036				26451.5	45144.3	0.585932
					0.374699	0.859561
					0.275504	0.932036
					0.178308	0.585932

## Sheet: DDHD1
									DDHD1_nonstimulated	1997.77			DDHD1_nonstimulated	5506.8
		DDHD1_nonstimulated	7740.41						DDHD1_stimulated	6381.42			DDHD1_stimulated	11564.1
		DDHD1_stimulated	29864.2						Munc18-1_nonstimulated	23616.4			Munc18-1_nonstimulated	40958.6
		Munc18-1_nonstimulated	115228						Munc18-1_stimulated	22424.7			Munc18-1_stimulated	23197.2
		Munc18-1_stimulated	108010
			7740.41	115228	0.0671746				1997.77	40958.6	0.0487753			5386.8	40958.6	0.131518
			29864.2	108010	0.276494				6381.42	23197.2	0.275094			11564.1	23197.2	0.498511
				0.0671746	0.276494
				0.0487753	0.275094
				0.131518	0.498511
