# Supplementary material for: The DDHD2-STXBP1 interaction mediates long-term memory via generation of saturated free fatty acids
Source: EMBO J. 2024 Feb 5;43(4):533–67. doi: 10.1038/s44318-024-00030-7 (PMC10897203; doi:10.1038/s44318-024-00030-7)
Supplement: Supplementary file 5 — Source Data Fig. 4 [file 44318_2024_30_MOESM5_ESM.zip › Figure 4/4D/analysis.xlsx]

## Sheet: DDHD2
1							DDHD2_nonstimulated	6061.37					DDHD2_nonstimulated	42151.9		1	11858.8
	DDHD2_nonstimulated	14682.6					DDHD2_stimulated	18994.1					DDHD2_stimulated	141047		2	26451.5
	DDHD2_stimulated	25013.5					Munc18-1_nonstimulated	22001					Munc18-1_nonstimulated	82655.8		1	66507.6
	Munc18-1_nonstimulated	49501.9					Munc18-1_stimulated	20379.2					Munc18-1_stimulated	26980		2	45144.3
	Munc18-1_stimulated	41233.8
		18548.3	49501.9	0.374699				6061.37	22001	0.275504				11858.8	66507.6	0.178308
		35442.9	41233.8	0.859561				18994.1	20379.2	0.932036				26451.5	45144.3	0.585932
					0.374699	37.4699	0.859561	85.9561
					0.275504	27.5504	0.932036	93.2036
					0.178308	17.8308	0.585932	58.5932

## Sheet: GFP-DDHD2-Pull down 
		DDHD2	Munc18
	1	74247.9	5725.81	7.71175
	2	71090.6	66363.1	93.3502
	3	83608.6	3409.3	4.0777
	4	84703.5	57048.8	67.3512		Non stim	Stim
	5	92251.8	3184.09	3.45152		7.71175	93.3502
	6	73693	65963.4	89.5111		4.0777	67.3512
						3.45152	89.5111
				1

## Sheet: DDHD1
									DDHD1_nonstimulated	1997.77			DDHD1_nonstimulated	5506.8
		DDHD1_nonstimulated	7740.41						DDHD1_stimulated	6381.42			DDHD1_stimulated	11564.1
		DDHD1_stimulated	29864.2						Munc18-1_nonstimulated	23616.4			Munc18-1_nonstimulated	40958.6
		Munc18-1_nonstimulated	115228						Munc18-1_stimulated	22424.7			Munc18-1_stimulated	23197.2
		Munc18-1_stimulated	108010
			7740.41	115228	0.0671746				1997.77	40958.6	0.0487753			5386.8	40958.6	0.131518
			29864.2	108010	0.276494				6381.42	23197.2	0.275094			11564.1	23197.2	0.498511
				0.0671746	0.276494
				0.0487753	0.275094
				0.131518	0.498511
