# Supplementary material for: The DDHD2-STXBP1 interaction mediates long-term memory via generation of saturated free fatty acids
Source: EMBO J. 2024 Feb 5;43(4):533–67. doi: 10.1038/s44318-024-00030-7 (PMC10897203; doi:10.1038/s44318-024-00030-7)
Supplement: Supplementary file 6 — Source Data Fig. 8 [file 44318_2024_30_MOESM6_ESM.zip]

Archive with 12 entries (8 files):
- Figure 8/8A/
- Figure 8/8A/FFA.tsv
- Figure 8/8A/Figure 8A FFA Profile in DKO PC12 Cells.tif
- Figure 8/8B/
- Figure 8/8B/FFA.tsv
- Figure 8/8B/Figure 8B FFA Profile in DKO Rescue.tif
- Figure 8/8C/
- Figure 8/8C/FFA.tsv
- Figure 8/8C/Figure 8C KLH Inhibition of FFA.png
- Figure 8/8D/
- Figure 8/8D/FFA.tsv
- Figure 8/8D/Figure 8D Inhibition of FFA in Stimulated neuron.png
