# Supplementary material for: The DDHD2-STXBP1 interaction mediates long-term memory via generation of saturated free fatty acids
Source: EMBO J. 2024 Feb 5;43(4):533–67. doi: 10.1038/s44318-024-00030-7 (PMC10897203; doi:10.1038/s44318-024-00030-7)
Supplement: Supplementary file 6 — Source Data Fig. 8 [file 44318_2024_30_MOESM6_ESM.zip › Figure 8/8A/FFA.tsv]

# ALL MEASUREMENTS ARE pmol/mg SAMPLE
# CLASS	POS	CHAIN	CONDITION	REGION	R1	R2	R3	R4	R5	R6	R7	R8
FFA	-	10:0	NS	PC12	3.45548471175	2.6434486219	2.4316131202
FFA	-	10:0	S	PC12	6.29547430811	5.28042611662	4.36893152638
FFA	-	10:0	NS	DKO	0.620415147631	1.28980030182	1.2716423212
FFA	-	10:0	S	DKO	0.779522725695	1.63009895578	1.52050954555
FFA	-	10:0	NS	WT	3.74916873272	2.51228814759	2.46605722627
FFA	-	10:0	S	WT	2.54690518986	1.617698149	1.60689721599
FFA	-	10:0	NS	LM	3.53333182028	2.55656250877	2.54083434377
FFA	-	10:0	S	LM	1.43013431524	1.19384049105	2.53571630595
FFA	-	10:0	NS	HPM	2.06138538575	2.4963191064	1.31896989794
FFA	-	10:0	S	HPM	0.950005489579	1.92469219971	1.29444489129
FFA	-	12:0	NS	PC12	5.94259302002	4.07988269559	6.19099657715
FFA	-	12:0	S	PC12	5.01039205544	4.54105949041	4.17668203373
FFA	-	12:0	NS	DKO	0.778521067321	1.4019809665	1.42718263509
FFA	-	12:0	S	DKO	0.92915124015	1.94349144078	1.81147493722
FFA	-	12:0	NS	WT	4.12411905402	2.73129082032	2.80312211266
FFA	-	12:0	S	WT	2.5933066664	2.07131470609	2.0519696972
FFA	-	12:0	NS	LM	2.30884867317	2.31128521743	4.38793837119
FFA	-	12:0	S	LM	3.49662270565	2.12305081532	2.12361831644
FFA	-	12:0	NS	HPM	1.6621652092	2.32939943739	1.28459746343
FFA	-	12:0	S	HPM	1.25057240166	1.9727810796	1.03292384628
FFA	-	14:0	NS	PC12	8.06158529396	6.97893708244	4.12515905278
FFA	-	14:0	S	PC12	18.6038731998	16.6074687184	21.2943645601
FFA	-	14:0	NS	DKO	1.41577937978	2.4974548599	2.39642974216
FFA	-	14:0	S	DKO	1.53233126091	2.67161890017	3.47196738547
FFA	-	14:0	NS	WT	6.62565930725	5.88741574844	5.0858037585
FFA	-	14:0	S	WT	6.40540219082	4.12422318688	4.19733677662
FFA	-	14:0	NS	LM	5.65862930979	7.41292508394	5.08734597135
FFA	-	14:0	S	LM	6.29699928774	5.51969965207	4.45683860114
FFA	-	14:0	NS	HPM	7.06590431459	7.23844847867	4.47527766343
FFA	-	14:0	S	HPM	5.64519270623	9.00188253072	9.04534144477
FFA	-	16:0	NS	PC12	9.72802733322	8.28943268759	4.0917905232
FFA	-	16:0	S	PC12	22.7832677575	17.1968573794	25.9111748471
FFA	-	16:0	NS	DKO	1.49371792043	2.77641947361	2.85873111352
FFA	-	16:0	S	DKO	1.62720455362	3.02415727077	3.86309676469
FFA	-	16:0	NS	WT	10.4428165454	9.75008233793	7.61416519979
FFA	-	16:0	S	WT	7.0822008573	5.43880433518	5.50979971952
FFA	-	16:0	NS	LM	11.2155425679	9.75433453524	6.39621006636
FFA	-	16:0	S	LM	7.40732942144	4.7430813968	6.37366123038
FFA	-	16:0	NS	HPM	8.81660083954	8.01020223754	6.03028589546
FFA	-	16:0	S	HPM	8.94216277299	8.41886463665	8.45945169124
FFA	-	16:1	NS	PC12	9.64326101959	6.81979387824	5.38543292361
FFA	-	16:1	S	PC12	3.93223731639	4.02954459199	4.45983175909
FFA	-	16:1	NS	DKO	1.30040058733	3.73637120791	4.95189531118
FFA	-	16:1	S	DKO	1.75256412545	3.20843605752	3.14671458779
FFA	-	16:1	NS	WT	8.12189923163	6.56000540055	6.58837598358
FFA	-	16:1	S	WT	3.30114646191	2.66957190951	2.78922688874
FFA	-	16:1	NS	LM	9.81989636535	8.20530108669	4.41404542923
FFA	-	16:1	S	LM	4.88684107304	3.17146316742	3.29789978744
FFA	-	16:1	NS	HPM	8.50060571971	8.80285124523	6.68459173042
FFA	-	16:1	S	HPM	3.62047665797	5.75505288023	5.82387314229
FFA	-	18:0	NS	PC12	10.0850815169	11.0548066251	8.27209682836
FFA	-	18:0	S	PC12	26.9327942226	24.8114234026	29.8798703324
FFA	-	18:0	NS	DKO	1.22309975463	2.78305085325	2.74713375433
FFA	-	18:0	S	DKO	1.83859676786	2.99190547701	2.71661411334
FFA	-	18:0	NS	WT	13.0407089155	11.7661184866	10.0221840803
FFA	-	18:0	S	WT	8.78504005899	6.74905436995	6.78619357259
FFA	-	18:0	NS	LM	12.7206825422	11.9504608661	7.77796485288
FFA	-	18:0	S	LM	9.77059000737	5.94706820104	5.95304586436
FFA	-	18:0	NS	HPM	10.7790026672	7.91172338373	7.00239783323
FFA	-	18:0	S	HPM	6.20325164869	10.1796078634	10.3565073246
FFA	-	18:1	NS	PC12	8.05713300067	5.7780723457	4.28392271073
FFA	-	18:1	S	PC12	4.81918393081	3.94216696193	6.23986927205
FFA	-	18:1	NS	DKO	1.27290103595	3.20721255536	3.2302302069
FFA	-	18:1	S	DKO	0.843612228663	2.7149052156	2.98819672276
FFA	-	18:1	NS	WT	9.13055700522	4.67111280826	4.49887163482
FFA	-	18:1	S	WT	3.09044950137	1.74940104572	1.80554174614
FFA	-	18:1	NS	LM	7.94815053838	7.78305656742	3.59392909054
FFA	-	18:1	S	LM	5.44799116302	2.74797613218	2.76320675139
FFA	-	18:1	NS	HPM	7.82500933402	7.18661071524	7.25468618089
FFA	-	18:1	S	HPM	3.58169643578	5.86027748429	5.94856074006
FFA	-	18:2	NS	PC12	2.79734839344	1.67516378495	1.67825861456
FFA	-	18:2	S	PC12	1.71868661078	1.52097763074	1.37006455705
FFA	-	18:2	NS	DKO	0.549910877826	0.943554183979	0.941956356604
FFA	-	18:2	S	DKO	0.516299900279	0.829558786029	0.834663175764
FFA	-	18:2	NS	WT	2.12516698894	1.40680528002	1.41562168517
FFA	-	18:2	S	WT	1.4595147125	1.17926125957	1.1908413992
FFA	-	18:2	NS	LM	2.46198568401	1.67688634039	0.854629427617
FFA	-	18:2	S	LM	1.52122165247	1.28825907715	1.27445820242
FFA	-	18:2	NS	HPM	1.52412270644	1.9731517992	0.957103285261
FFA	-	18:2	S	HPM	0.841135456585	1.2410884143	1.2318758665
FFA	-	18:3	NS	PC12	1.89175703552	1.47471799781	1.17578011773
FFA	-	18:3	S	PC12	1.43109429359	1.30865798789	1.18162888405
FFA	-	18:3	NS	DKO	0.385498612617	0.791663425618	0.782433014473
FFA	-	18:3	S	DKO	0.336512480739	0.644375752601	0.644237393539
FFA	-	18:3	NS	WT	1.70971919355	1.28562747138	1.2435788317
FFA	-	18:3	S	WT	1.48168603009	1.00967346957	1.00140438284
FFA	-	18:3	NS	LM	2.47636408207	1.32744603147	0.56044583016
FFA	-	18:3	S	LM	1.68471677249	1.09738650424	1.0993374008
FFA	-	18:3	NS	HPM	1.34782259446	1.52787499871	0.844256235891
FFA	-	18:3	S	HPM	0.714386722215	1.18131822847	1.19431856153
FFA	-	20:0	NS	PC12	3.06311879011	2.20820214992	1.74985931527
FFA	-	20:0	S	PC12	3.35573267343	2.40610116756	2.32236680045
FFA	-	20:0	NS	DKO	0.576235372447	1.06029047552	1.058461028
FFA	-	20:0	S	DKO	0.677082519397	1.33418603001	1.35723725914
FFA	-	20:0	NS	WT	2.73727781794	1.60921327701	1.61857196592
FFA	-	20:0	S	WT	2.48956480369	1.51387010189	1.49595786492
FFA	-	20:0	NS	LM	3.16190347089	2.0875380111	1.31771842976
FFA	-	20:0	S	LM	2.65605615881	1.44028511407	1.44984237639
FFA	-	20:0	NS	HPM	2.08461328091	2.34129833892	1.47232147613
FFA	-	20:0	S	HPM	1.02143161413	1.86901007836	1.87539524398
FFA	-	20:4	NS	PC12	1.93081806661	1.39561816163	0.937804267688
FFA	-	20:4	S	PC12	2.53554487498	2.10757426518	3.07804484767
FFA	-	20:4	NS	DKO	0.37984029261	0.784565060412	0.794927377876
FFA	-	20:4	S	DKO	0.454977262418	0.912581945142	0.930443864956
FFA	-	20:4	NS	WT	2.26042516589	1.57857036145	1.5567775029
FFA	-	20:4	S	WT	2.14501406018	1.28066061525	1.27119011216
FFA	-	20:4	NS	LM	2.5034660483	1.31746708156	0.875551629206
FFA	-	20:4	S	LM	1.99167981734	1.14682388295	1.10585479942
FFA	-	20:4	NS	HPM	1.50170443217	1.99915465108	0.762718306004
FFA	-	20:4	S	HPM	9.1222410068	1.31516426616	1.32824990862
FFA	-	20:5	NS	PC12	0.94992320262	1.2999556704	1.20052628072
FFA	-	20:5	S	PC12	1.82407097292	1.34102127667	1.02748898248
FFA	-	20:5	NS	DKO	0.451436148886	0.700800619259	0.701911967356
FFA	-	20:5	S	DKO	0.291844832926	0.561770984505	0.564911018188
FFA	-	20:5	NS	WT	1.39597141177	1.21880746677	1.21458263894
FFA	-	20:5	S	WT	0.987938120291	0.892558281441	0.895554118034
FFA	-	20:5	NS	LM	2.44619011477	1.17933011283	0.742116596554
FFA	-	20:5	S	LM	1.40673664873	0.874227777552	0.866514076954
FFA	-	20:5	NS	HPM	1.34740952015	1.43477377168	0.947265284136
FFA	-	20:5	S	HPM	0.878690139076	1.2102609699	1.21630735881
FFA	-	22:0	NS	PC12	2.48549202607	1.47230599738	1.40732877637
FFA	-	22:0	S	PC12	0.661948803219	1.02494278426	1.03962565139
FFA	-	22:0	NS	DKO	0.334422748735	0.721043467897	0.71418765483
FFA	-	22:0	S	DKO	0.290767190304	0.562095769513	0.551270092255
FFA	-	22:0	NS	WT	2.45011831811	1.3805077814	1.38414480698
FFA	-	22:0	S	WT	1.05110150301	0.894756363097	0.906177356099
FFA	-	22:0	NS	LM	3.12688674761	1.91019266721	1.92651676312
FFA	-	22:0	S	LM	1.0211462047	0.7841014614	0.818179897605
FFA	-	22:0	NS	HPM	1.35310311001	1.51907449528	0.618730017775
FFA	-	22:0	S	HPM	0.51674402638	0.915947163556	0.918932557353
FFA	-	22:1	NS	PC12	1.3429136035	0.938914349314	0.858472079925
FFA	-	22:1	S	PC12	1.8049679693	1.57022035585	1.42996966907
FFA	-	22:1	NS	DKO	0.244753475183	0.489580502727	0.492976330438
FFA	-	22:1	S	DKO	0.619587877283	0.627724085163	0.646996358236
FFA	-	22:1	NS	WT	1.14387597803	1.09206304238	1.07315410393
FFA	-	22:1	S	WT	0.935948795578	0.854217458326	0.86215915057
FFA	-	22:1	NS	LM	1.44264925639	0.850667059464	0.642625841933
FFA	-	22:1	S	LM	1.05645062181	0.925642749487	0.928479649597
FFA	-	22:1	NS	HPM	1.07636278465	1.61571785148	0.762045241927
FFA	-	22:1	S	HPM	0.51103068092	0.870598257306	0.860746192823
FFA	-	22:6	NS	PC12	1.92600094629	1.45612888323	1.08731109232
FFA	-	22:6	S	PC12	2.74631155636	2.63334434834	1.95819901842
FFA	-	22:6	NS	DKO	0.229051918841	0.811258511648	0.813852580209
FFA	-	22:6	S	DKO	0.456179943988	0.764815967184	0.748662724196
FFA	-	22:6	NS	WT	1.31835280596	1.18986022764	1.18184373042
FFA	-	22:6	S	WT	2.00219750769	1.28873852811	1.31788529686
FFA	-	22:6	NS	LM	1.53149325723	1.13381711306	0.653031790321
FFA	-	22:6	S	LM	1.71990269041	1.42068463203	1.45017113995
FFA	-	22:6	NS	HPM	1.27643941008	1.93474554051	0.907919051901
FFA	-	22:6	S	HPM	0.718889414025	1.20305365543	1.20722152189
FFA	-	24:0	NS	PC12	1.89536115555	1.58596704957	1.37703050917
FFA	-	24:0	S	PC12	1.53734567028	1.4552465829	1.01857142151
FFA	-	24:0	NS	DKO	0.438403199969	0.924828804028	0.906822755166
FFA	-	24:0	S	DKO	0.275859531313	0.500535375844	0.501792562849
FFA	-	24:0	NS	WT	1.3902350292	0.892172776575	0.878191203907
FFA	-	24:0	S	WT	1.24291198169	0.801590969033	0.808764656516
FFA	-	24:0	NS	LM	2.10359064092	1.2830921397	0.759240639464
FFA	-	24:0	S	LM	1.1256864233	0.897249040105	0.895511951561
FFA	-	24:0	NS	HPM	1.0814951483	1.65727866486	0.770571906923
FFA	-	24:0	S	HPM	0.61608186424	1.00753998177	1.01210972537
FFA	-	24:1	NS	PC12	0.155083573047	0.112471045605	0.10348593299
FFA	-	24:1	S	PC12	0.205967368357	0.195277085163	0.15523710063
FFA	-	24:1	NS	DKO	0.0566806664563	0.0651186901542	0.0623160248394
FFA	-	24:1	S	DKO	0.030052229005	0.0680792291686	0.0673764705509
FFA	-	24:1	NS	WT	0.169753817284	0.0989728792353	0.0993751907616
FFA	-	24:1	S	WT	0.111817532905	0.0922056093541	0.0907428902608
FFA	-	24:1	NS	LM	0.207925407	0.129135358876	0.0798346104285
FFA	-	24:1	S	LM	0.115264326084	0.0808567098827	0.0831091416567
FFA	-	24:1	NS	HPM	0.0940960350242	0.13942702512	0.0583416144678
FFA	-	24:1	S	HPM	0.368698838383	0.0678722634155	0.0704323260005
FFA	-	6:0	NS	PC12	3.71323719024	2.65558508007	2.3966235688
FFA	-	6:0	S	PC12	3.27707366509	5.65533953511	5.91125718913
FFA	-	6:0	NS	DKO	1.31005810442	2.56915719051	2.78659116973
FFA	-	6:0	S	DKO	1.58083539009	3.59133167506	3.30026265318
FFA	-	6:0	NS	WT	3.13918520383	2.52088863119	2.5172043919
FFA	-	6:0	S	WT	3.47751690834	2.62603543776	2.67124708607
FFA	-	6:0	NS	LM	3.74780805473	2.9411916343	2.91301735948
FFA	-	6:0	S	LM	1.86928872339	3.21042633104	3.20874757573
FFA	-	6:0	NS	HPM	3.01302493889	3.56338564644	2.06593724034
FFA	-	6:0	S	HPM	1.79388571219	2.79658504423	2.26307889652
FFA	-	8:0	NS	PC12	3.61644891126	2.47909659056	2.30921233267
FFA	-	8:0	S	PC12	1.70882115152	0.993552256798	1.65857431566
FFA	-	8:0	NS	DKO	1.3168372872	2.84514114659	2.82910011347
FFA	-	8:0	S	DKO	0.988752863749	2.42643306498	1.97053042569
FFA	-	8:0	NS	WT	3.35977825756	2.32301515856	2.35242600007
FFA	-	8:0	S	WT	2.19595060181	1.54132078006	1.54807524232
FFA	-	8:0	NS	LM	4.46998321289	2.31070460583	2.31020796804
FFA	-	8:0	S	LM	1.85198159887	1.2131500714	1.22971420365
FFA	-	8:0	NS	HPM	2.49015335897	3.94190364329	1.68562524558
FFA	-	8:0	S	HPM	1.06596102506	1.9475429409	1.20001838511
