# Supplementary material for: The DDHD2-STXBP1 interaction mediates long-term memory via generation of saturated free fatty acids
Source: EMBO J. 2024 Feb 5;43(4):533–67. doi: 10.1038/s44318-024-00030-7 (PMC10897203; doi:10.1038/s44318-024-00030-7)
Supplement: Supplementary file 6 — Source Data Fig. 8 [file 44318_2024_30_MOESM6_ESM.zip › Figure 8/8C/FFA.tsv]

# ALL MEASUREMENTS ARE pmol/mg tissue
# CLASS	POS	CHAIN	CONDITION	REGION	R1	R2	R3	R4	R5	R6	R7	R8
FFA	-	10:0	WT	AM	5.064680194038547	4.9807166436491785	7.073455092549782	4.856356711096777	7.197759416664296
FFA	-	10:0	KO	AM	3.2858929147081564	4.885868471220207	4.7192506357001935	3.2193109024994744	4.694798559867549
FFA	-	10:0	WT	CB	2.2140286505578337	1.7508746383251952	2.084873816932205	1.7555863520534798	2.411677189267828
FFA	-	10:0	KO	CB	1.0241107918120549	1.0342814680042194	1.0480514508642687	1.0262170456379296	0.8713792154332626
FFA	-	10:0	WT	CX	2.6900315628514955	3.811703344691502	2.671506229018858	2.053080508388141	2.6900315628514955
FFA	-	10:0	KO	CX	0.5653349445649266	0.5228026776768101	0.4135914462918141	0.46977321738915007	0.41400141443278043
FFA	-	10:0	WT	DH	4.8608985472037975	6.359974238842436	5.183357753833833	5.154726805690505	6.1642911836575065
FFA	-	10:0	KO	DH	3.533198559227155	2.8187670779119163	3.1963856717004604	3.073525653282778	3.0270407354514295
FFA	-	10:0	WT	VH	5.11664368166366	5.034952610156516	4.3628169211176795	5.318574325295758	6.45211861658526
FFA	-	10:0	KO	VH	4.127743055320406	4.471673613220796	3.8801671465212038	3.3395626562743623	3.375528705255508
FFA	-	12:0	WT	AM	36.89233850706215	42.50855933600579	41.40135400816674	38.139971175978836	30.05139777199451
FFA	-	12:0	KO	AM	26.045921826343147	29.541701918086073	29.751801895040018	23.153536580381033	29.597647481076073
FFA	-	12:0	WT	CB	13.574168306740363	15.767981161641936	14.234495538498475	14.525088004796062	11.289714690727683
FFA	-	12:0	KO	CB	6.08082443872945	6.822792724069453	6.5551331834105335	6.418567908756147	6.146359263204062
FFA	-	12:0	WT	CX	22.143598188206187	23.240842613261204	21.97128579278435	23.58156723853379	22.143598188206187
FFA	-	12:0	KO	CX	1.8880532412534894	1.9703026796670453	1.2909158399479268	1.6699045848549425	1.4026404197052098
FFA	-	12:0	WT	DH	47.5826571430788	41.00258790726166	37.991662708319865	37.31258465816166	39.99309050656305
FFA	-	12:0	KO	DH	34.82727366336074	28.552914620988872	33.18630564148421	32.175675318320756	31.42809077306121
FFA	-	12:0	WT	VH	31.294843656482403	31.335748470679455	28.529475913897105	33.97904873999577	35.56232565108583
FFA	-	12:0	KO	VH	31.158382308689973	33.041423407445365	30.3584606113121	23.406355182600105	22.7371509422235
FFA	-	14:0	WT	AM	18.97222734268493	18.701728450965856	17.20658991135763	18.205450493348803	11.478132213400603
FFA	-	14:0	KO	AM	6.30578119737639	7.917626566844893	7.998146435100484	5.766257922581937	7.95670526186162
FFA	-	14:0	WT	CB	4.951977501244163	7.084709190773489	6.76936908001779	5.606305047291901	6.602255608355923
FFA	-	14:0	KO	CB	1.866896088590877	1.7759627372790465	2.0684097946244124	1.8177114685195197	1.5256989818975917
FFA	-	14:0	WT	CX	9.306994277085956	13.783573264490155	9.275648043516867	7.212019998849296	9.306994277085956
FFA	-	14:0	KO	CX	6.431055698777338	6.7516296012891495	4.954106253893252	5.705684377011257	5.365287380073365
FFA	-	14:0	WT	DH	17.886377429227995	10.826641616121059	14.398533830528539	14.040774154840047	10.925358980689202
FFA	-	14:0	KO	DH	7.639101650227075	4.306571701959947	5.43325177312611	5.46248774969182	5.145397374549892
FFA	-	14:0	WT	VH	13.395545074138024	15.36340092779885	12.330844424974245	16.593812723887044	16.4569980099741
FFA	-	14:0	KO	VH	10.811014349412503	16.795607008442836	7.7549423885778115	7.36896071327887	7.161798817169445
FFA	-	16:0	WT	AM	29.547340060483346	32.33548333914874	37.5322545478503	29.81430274790589	26.472146821583703
FFA	-	16:0	KO	AM	15.965253770454698	20.827428213098393	19.59841785694493	14.706393281989396	19.496871650432258
FFA	-	16:0	WT	CB	35.094822089218844	31.258904834444316	33.52510608569454	26.322851074933553	25.100735841097958
FFA	-	16:0	KO	CB	14.329534162526972	14.061152623429939	17.594248257564303	14.163657628590517	11.411320167873189
FFA	-	16:0	WT	CX	31.056649922042276	41.53138551589332	31.276289170916343	29.821221803965	31.056649922042276
FFA	-	16:0	KO	CX	3.892379060468654	4.7139435405607015	3.137284309618706	3.7208948418856993	3.321143210163271
FFA	-	16:0	WT	DH	39.05248520925761	36.598237320813645	31.43725059345238	32.29857422791326	34.02468589321063
FFA	-	16:0	KO	DH	10.565617852936713	12.20010389274206	15.583148483167912	21.685069776392567	20.201244332495527
FFA	-	16:0	WT	VH	31.16780771556287	33.878010097109275	27.669110040262613	37.61270123785067	42.373377980713
FFA	-	16:0	KO	VH	13.82481274323424	15.38496318506236	26.443740682076296	25.21625118914495	16.48263766676201
FFA	-	16:1	WT	AM	57.63304126644522	53.55205089672031	64.39142442407646	53.74312384863374	50.346994821363076
FFA	-	16:1	KO	AM	43.33681785275842	51.292885463276946	52.5057123660939	39.1964788462677	47.577167268242924
FFA	-	16:1	WT	CB	15.57287542898032	22.460048843951334	20.21286068067308	17.56688487765567	16.065826431104554
FFA	-	16:1	KO	CB	10.997639566549752	9.733606190334392	12.07387970927562	10.351454799906872	7.944957275968442
FFA	-	16:1	WT	CX	33.56357383074918	48.03163555975664	40.66995305712815	38.64123081675567	33.56357383074918
FFA	-	16:1	KO	CX	29.812997392503387	28.663560239755892	25.49869730152583	25.276059845439676	25.604278598835442
FFA	-	16:1	WT	DH	74.06292595402822	71.2532716215961	59.620655392992724	57.44520448709333	70.7635292031286
FFA	-	16:1	KO	DH	61.25253424818389	47.487263186314024	55.213733893149	51.16279988335495	52.28850295841263
FFA	-	16:1	WT	VH	60.70494518086145	55.727959196814474	54.858607128393025	61.38625351147562	60.69112270951838
FFA	-	16:1	KO	VH	44.5207223075956	49.668108599481016	37.283188768544875	40.84227253479393	43.111080532287325
FFA	-	18:0	WT	AM	40.37420304587701	46.792790898377774	56.33230224575381	41.840416276444635	51.465921032770105
FFA	-	18:0	KO	AM	16.270509770480547	23.94731251846445	22.13615226129152	14.785327492062441	22.021457171854774
FFA	-	18:0	WT	CB	30.34630534492523	24.622220269015017	28.40033944318515	25.030340678014817	21.966736737734603
FFA	-	18:0	KO	CB	13.278577401918142	13.216589961760558	15.335234427116742	13.214566935629465	10.14838211885963
FFA	-	18:0	WT	CX	43.684648159068225	46.67191725735813	39.190430815445005	40.678964469063395	43.684648159068225
FFA	-	18:0	KO	CX	19.58792202671701	20.95574504956158	14.535431296812954	17.552128893679615	14.464768915678286
FFA	-	18:0	WT	DH	55.655198743355164	50.85122510766082	44.80243498840092	47.24926053359984	46.23209855486128
FFA	-	18:0	KO	DH	24.226658768693575	17.184240415544156	20.562104903259556	20.752515061341704	19.472721862027264
FFA	-	18:0	WT	VH	43.34776493299661	42.94755671190501	39.70350075522963	46.70477604428364	47.8708275644055
FFA	-	18:0	KO	VH	30.814813957157632	36.54277409567685	29.550953721706772	23.822690952842336	22.987060435070454
FFA	-	18:1	WT	AM	61.63829715623053	62.488862506960636	70.57202156612824	59.95078458846574	58.699873121305274
FFA	-	18:1	KO	AM	43.171045158770866	51.82624475414005	53.570928239628124	40.908234728327685	49.78863670646404
FFA	-	18:1	WT	CB	29.059669038702182	29.340633377063863	29.542468215573805	27.702846052040094	31.575006952716826
FFA	-	18:1	KO	CB	24.37475499956071	25.610027734558148	25.43291211624222	24.903059780487173	22.374166691379386
FFA	-	18:1	WT	CX	47.51599141656874	53.16756833430496	44.843642458347205	43.98022289579736	47.51599141656874
FFA	-	18:1	KO	CX	33.02571141104866	31.847696740417458	24.61580084813669	28.00944047402158	25.726706285001875
FFA	-	18:1	WT	DH	77.06686335260837	66.80060239933923	62.03882499884975	61.47441082341094	64.59893001080955
FFA	-	18:1	KO	DH	52.54636930545084	42.6838229592688	46.97923706940856	44.08868420088713	44.4902708670558
FFA	-	18:1	WT	VH	62.89946525685917	57.139752152108116	55.66033299094433	64.92249339890674	65.96724200560429
FFA	-	18:1	KO	VH	46.72340498756398	51.210869195984365	52.36765260485354	42.37280730612041	55.93111065610407
FFA	-	18:2	WT	AM	10.922545788092645	12.196844292396797	10.881282222289782	11.128186984738868	7.997763222285126
FFA	-	18:2	KO	AM	6.743752602393437	10.434009074926887	9.489826847106073	6.18594034961236	9.440656759815367
FFA	-	18:2	WT	CB	1.4289676023802615	2.1893409046969725	1.3533261541320112	2.0555912668591776	2.3948205695306006
FFA	-	18:2	KO	CB	1.9301447663683629	1.7188056217790382	1.8627409283362109	1.82393382566254	1.2888472835397093
FFA	-	18:2	WT	CX	5.7249327214089165	6.076430154621827	6.4843348442513005	4.53655209961756	5.7249327214089165
FFA	-	18:2	KO	CX	3.2891644756146787	3.7804031973126806	2.9953710660925847	3.0617833444159914	3.058636092667669
FFA	-	18:2	WT	DH	12.548223816229099	8.203076636071758	9.861869908682307	9.32810549000655	7.689335600663193
FFA	-	18:2	KO	DH	11.977786292894415	8.723584743351454	10.437190990944934	10.297128342982921	9.88422722983527
FFA	-	18:2	WT	VH	8.036721558236993	9.286322870585227	7.084899190518352	10.301929448755573	10.557880630119563
FFA	-	18:2	KO	VH	9.404431572542984	9.785717596506466	6.088527009362739	6.66255945413453	7.022359887410539
FFA	-	18:3	WT	AM	1.4061327265939476	1.3813839915320854	1.7089148924702058	1.3476641623252994	1.0827985961510203
FFA	-	18:3	KO	AM	1.1727465955201897	1.7125113361681819	1.8186157347345913	1.015696306532924	1.8091928552800076
FFA	-	18:3	WT	CB	0.22430547867280495	0.4692797459929358	0.22283014446477906	0.42908895581155837	0.17099021095256833
FFA	-	18:3	KO	CB	0.27245869322016053	0.27343549286445057	0.27793382793157884	0.27214353984967093	0.20893105065903275
FFA	-	18:3	WT	CX	1.5515261587721485	1.5707144825539747	1.4733714083850942	1.241284557752394	1.5515261587721485
FFA	-	18:3	KO	CX	1.3690357028405777	1.293562191085906	0.9929176163156529	1.148806343037846	1.0302857818714057
FFA	-	18:3	WT	DH	1.648018645506367	2.101344819593346	1.961178679033963	1.8054547298012755	2.223677644363857
FFA	-	18:3	KO	DH	2.194963776331061	1.5489409542468267	1.8706310211969903	1.7335100750841046	1.7715247419282756
FFA	-	18:3	WT	VH	1.692092337605591	1.6955564387243347	1.6140148334353785	1.9363431024024464	1.055911929914047
FFA	-	18:3	KO	VH	2.1268478321692306	2.3410604175582748	1.4903894834627194	1.5721096123834422	1.6257925595849525
FFA	-	20:0	WT	AM	9.270046123171596	9.464783795641772	12.055476230492525	9.046328515675343	5.959343774918045
FFA	-	20:0	KO	AM	4.871969389069221	5.818915761059873	5.728615818478588	4.7711298832694755	5.698933871232583
FFA	-	20:0	WT	CB	4.986646217235468	3.2459096677361075	4.681137008048877	3.2471842179374333	3.8662202605268936
FFA	-	20:0	KO	CB	2.822859458949808	3.042748617761936	2.978937129691481	2.916875939489575	2.4569054753969835
FFA	-	20:0	WT	CX	11.891477365766246	9.657543233617616	11.191962347861605	7.973549075410796	11.891477365766246
FFA	-	20:0	KO	CX	4.948901077404026	4.8084286277604145	3.6309263339442106	4.213886037926592	3.8008303058592925
FFA	-	20:0	WT	DH	10.657747260389128	12.948430464268382	10.591757338261043	10.716089864484518	12.20199696832314
FFA	-	20:0	KO	DH	9.359846468884038	5.799258829764521	6.720051285161416	6.364487406916957	6.364022078000547
FFA	-	20:0	WT	VH	8.78496720847338	11.523556801567098	8.366422587556533	12.110255072841733	12.415264119861167
FFA	-	20:0	KO	VH	5.467216901787641	5.889250166259596	6.364106002609902	4.980227552753112	5.018664855344648
FFA	-	20:4	WT	AM	7.282086194433932	7.970010306830239	9.803721705114246	7.349912821753768	5.4176819716358136
FFA	-	20:4	KO	AM	7.244998077271689	7.964982846318136	8.006695985831474	7.204829149420503	7.965210514402295
FFA	-	20:4	WT	CB	0.6296573260457053	0.8002807684229849	0.6006305668227291	0.8043878376407566	0.9524986225033152
FFA	-	20:4	KO	CB	0.42935421535373125	0.4448700380801099	0.4449185324590943	0.4356493963661965	0.38642773836469935
FFA	-	20:4	WT	CX	1.7200305435710503	1.1104395974655579	1.7916908827195257	1.3612187712113295	1.7200305435710503
FFA	-	20:4	KO	CX	1.3158309104731947	1.2769396866241303	1.1936875725488074	1.120761687385676	1.225465136753447
FFA	-	20:4	WT	DH	8.44523269978212	7.016641698532552	7.223385132748987	7.688205263339825	6.551411163726837
FFA	-	20:4	KO	DH	5.115867336294536	3.610981784872426	4.732102604583462	4.734459145156143	4.481395181824074
FFA	-	20:4	WT	VH	6.483989173526277	7.8359052773412925	6.438554809228928	8.528507834662431	9.66058110246326
FFA	-	20:4	KO	VH	7.692195932396959	8.873662062690189	5.416871348347379	6.292643136914344	6.875653120021787
FFA	-	20:5	WT	AM	0.30316627450018785	0.2897534945633444	0.2200646677901635	0.2865097744926055	0.13936274892166775
FFA	-	20:5	KO	AM	0.20838375865688125	0.24701345179378814	0.22816235959302725	0.19046630197627018	0.2269801712013535
FFA	-	20:5	WT	CB	0.12430700259319694	0.06651939393469865	0.09598031586912752	0.07736790595423199	0.10964599172534573
FFA	-	20:5	KO	CB	0.04499504731244941	0.04952585636986872	0.047963325105605734	0.04696408916590561	0.042590725381202246
FFA	-	20:5	WT	CX	0.20582691647715254	0.27218702688248525	0.20593580675184936	0.11335337605030026	0.20582691647715254
FFA	-	20:5	KO	CX	0.18494596022630125	0.19621093473814954	0.1378065146214275	0.16493906635923344	0.14847935006797128
FFA	-	20:5	WT	DH	0.23940048381264178	0.3966708460066141	0.26130279960589703	0.25238521159320665	0.39269766101489106
FFA	-	20:5	KO	DH	0.2694928020527511	0.19672738022418584	0.2647370367804106	0.23944420098034574	0.25071123350727625
FFA	-	20:5	WT	VH	0.2223372569096972	0.22590001213742483	0.1978717137324901	0.24992863705887527	0.3707038061053518
FFA	-	20:5	KO	VH	0.20912946758500373	0.23904336237171336	0.1568645806122988	0.17757613760331076	0.19157880818319256
FFA	-	22:0	WT	AM	8.228600190357334	8.639638873332224	12.844878579825224	8.140878887485894	7.794746834971908
FFA	-	22:0	KO	AM	6.901809993318056	8.256526414082302	8.469828554255677	7.109026617913012	8.4259434322129
FFA	-	22:0	WT	CB	6.922861365860386	8.813157679863918	6.834059860171079	8.597227779471327	6.779919624880344
FFA	-	22:0	KO	CB	5.1655429634155094	5.029368520643216	5.194486473418896	5.086268005222668	4.485837889163863
FFA	-	22:0	WT	CX	16.075472401870815	15.673207777188074	16.0372404081183	12.632764332741798	16.075472401870815
FFA	-	22:0	KO	CX	4.721727326619685	5.342012264015171	3.4842783976755007	4.356138938012312	3.8846969622454544
FFA	-	22:0	WT	DH	19.43512195782894	20.394718146244813	19.196696324436328	18.436472550440712	20.30263004077454
FFA	-	22:0	KO	DH	13.869739890441016	11.535644264165496	13.20935165221994	12.956053379071685	12.509518452102329
FFA	-	22:0	WT	VH	17.967648041508554	17.455678271654428	16.201410525266198	19.282114538175133	20.233089891852508
FFA	-	22:0	KO	VH	13.16193787624673	15.416308078243798	12.23582833122002	12.283064871565006	12.25218273786181
FFA	-	22:1	WT	AM	6.477592750444708	7.315130453834742	8.514536935224312	6.632543274203274	6.108779916076622
FFA	-	22:1	KO	AM	5.023777870630114	7.6954494841662635	6.895946240654195	4.890825808289667	6.86021594925184
FFA	-	22:1	WT	CB	0.9312634530607862	1.0766894214541012	0.88183894433763	1.1093531038495699	1.2382885958557195
FFA	-	22:1	KO	CB	0.8948579813507228	0.9896097268422784	0.9562030785743524	0.9362821811040534	0.6984749010254595
FFA	-	22:1	WT	CX	2.2421155277410794	3.3538570838546353	2.139716429782291	2.268556659581746	2.2421155277410794
FFA	-	22:1	KO	CX	1.9905771739438094	2.1868572708420286	1.5587658653619136	1.807530350007612	1.7198615331530465
FFA	-	22:1	WT	DH	5.77835331469262	4.984280029728551	5.523176611346056	5.69787937451282	4.625815760029829
FFA	-	22:1	KO	DH	4.103328598021505	2.5100598735551944	3.737479864983953	3.390701306484565	3.539467686706658
FFA	-	22:1	WT	VH	4.430889434983181	3.0292673250731528	4.358895017556844	3.143951397393754	3.13224068963647
FFA	-	22:1	KO	VH	4.797694476297248	4.985146392651386	3.88420892571303	3.6187443825283845	3.4858589515846843
FFA	-	22:6	WT	AM	12.320075364962403	13.142340680743581	15.524610616838055	12.267463292895602	8.039071169026762
FFA	-	22:6	KO	AM	8.877633292519505	13.824969540821657	13.001500453748513	8.364385971941125	12.93413516642339
FFA	-	22:6	WT	CB	6.156600706695051	6.997004124231482	5.743344813990958	7.2248363023050315	4.235336198020169
FFA	-	22:6	KO	CB	4.539573898451996	4.890552444335411	4.792170737525151	4.692333847160044	3.718416551436214
FFA	-	22:6	WT	CX	10.491447035420233	7.637279406023956	9.93709373521442	8.458363930953531	10.491447035420233
FFA	-	22:6	KO	CX	9.809346376747378	9.4246823336329	7.904011262039532	8.311600121499152	8.06044122476333
FFA	-	22:6	WT	DH	11.450491308029351	11.913068560984504	12.780586689661789	13.023807111379908	11.243001449482101
FFA	-	22:6	KO	DH	11.024462389306253	7.577200309161805	9.628899910734937	9.071824392528866	9.118759518113219
FFA	-	22:6	WT	VH	10.960699243541006	11.718113746552278	10.635513596514283	12.214755968230117	13.820377212231993
FFA	-	22:6	KO	VH	12.838562479439348	14.219647939625036	10.49594652076229	11.249474349729152	11.735319071929878
FFA	-	24:0	WT	AM	1.7406607015187354	1.7434355512583404	2.314965391618253	1.6830449077726293	1.2045671526795547
FFA	-	24:0	KO	AM	2.034978512663525	2.5197816744918264	2.6577482747512486	1.920854062326245	2.64397755830176
FFA	-	24:0	WT	CB	0.18395488768751087	0.21038017586712704	0.1840526138571856	0.20237126110540984	0.13222291964357097
FFA	-	24:0	KO	CB	0.12502006383767636	0.11918543002708772	0.12442677688642097	0.12183455236795386	0.08799188835393033
FFA	-	24:0	WT	CX	0.9080419815671552	0.7775267746239505	0.8972382198606695	1.0039920703802048	0.9080419815671552
FFA	-	24:0	KO	CX	1.1383047953522127	1.3516344315145812	0.8258340660821591	1.0773302378107925	0.8707254395098604
FFA	-	24:0	WT	DH	1.297546357066753	1.1521971293614934	1.4285367361327215	1.4066250832141185	1.1308633956959693
FFA	-	24:0	KO	DH	1.094421400245503	0.869075879809215	0.9839542006788466	0.9516983686925785	0.9318241768018217
FFA	-	24:0	WT	VH	1.7461776144034775	1.3888890886107905	1.634029006198822	1.4952215707050582	1.6923524061063677
FFA	-	24:0	KO	VH	2.2256492567079333	2.25362324211328	1.969316619788893	1.725873669761232	1.6012766780993295
FFA	-	24:1	WT	AM	2.7497009346366026	2.8858589129129593	3.5836720968941687	2.7191473915097437	2.326144450085666
FFA	-	24:1	KO	AM	1.738562391417601	3.043567423944362	2.8972148830732563	1.6285136678897978	2.882203406995156
FFA	-	24:1	WT	CB	1.758873854105015	1.5174931853430298	1.7827655179294644	1.4032090745401493	1.5142573401800161
FFA	-	24:1	KO	CB	1.3504333294977429	1.477747443976973	1.4365630515830667	1.406634654675086	1.1175395459147033
FFA	-	24:1	WT	CX	2.531494022514392	1.9118882766367749	2.449433707675696	2.254093036433842	2.531494022514392
FFA	-	24:1	KO	CX	2.03450531616417	1.9878838056032118	1.3313040396895757	1.7395554620868976	1.3858414620346091
FFA	-	24:1	WT	DH	2.5575971834587325	2.468507964567831	2.8591915544415034	2.9076541871664725	2.3170577846932683
FFA	-	24:1	KO	DH	2.5718348505579214	1.6592580290970627	2.0055948984469647	1.8979510114200173	1.8993382150855365
FFA	-	24:1	WT	VH	2.719628653049587	1.9654312902081554	2.5684427902754057	2.1005735896838695	2.2415085788740843
FFA	-	24:1	KO	VH	3.0859275795231182	3.0803532867474415	2.3014805722889062	2.4240651058989147	2.50130430437513
FFA	-	6:0	WT	AM	9.923733825046478	11.162075596427535	15.159276561631474	10.151149371470545	16.541435183870895
FFA	-	6:0	KO	AM	5.615353682658081	7.091056290530096	6.513770171066599	5.960614174848787	6.480020066553299
FFA	-	6:0	WT	CB	8.75689175165409	7.030773295969154	9.716708031415054	7.049341230430659	5.795898440505789
FFA	-	6:0	KO	CB	3.9420566483613535	3.7768174817200046	3.9345952046975237	3.852624471266325	3.2214713402261976
FFA	-	6:0	WT	CX	10.220266830654953	8.489225327648231	10.490318434762731	8.267435212452341	10.220266830654953
FFA	-	6:0	KO	CX	6.914723776805735	7.81143480665775	5.790702293443254	6.3849222125910385	6.487273044925907
FFA	-	6:0	WT	DH	13.0477430288522	12.01964396429561	11.103953458185785	12.129516061419986	10.65666078070659
FFA	-	6:0	KO	DH	8.52008064488792	5.929220310614839	7.419952354395192	7.640243061137076	7.0268422958841885
FFA	-	6:0	WT	VH	9.398340686388655	13.25640667579943	9.621741065318908	14.809395167342036	13.204786897640906
FFA	-	6:0	KO	VH	10.981294967943775	11.396161119627552	8.605578491246526	7.703085923827757	7.199788462924131
FFA	-	8:0	WT	AM	7.183166464658468	7.7533639832736725	7.431747903169069	7.201087151941283	7.377860209204126
FFA	-	8:0	KO	AM	3.3459699379971695	5.054462783309437	4.6758126801315925	3.0997527706917767	4.651585671426246
FFA	-	8:0	WT	CB	3.583974227341376	3.3058509737840427	3.3542793592985607	3.3651343964525715	3.1840280927874116
FFA	-	8:0	KO	CB	1.0163214303559176	1.026304732622825	1.0405162084639648	1.0188387874542988	0.7905157963035551
FFA	-	8:0	WT	CX	6.013942335936206	4.233880298830105	5.666532789628502	4.665946622498642	6.013942335936206
FFA	-	8:0	KO	CX	1.056988896220538	1.0816152222419257	0.7685825795309265	0.9253153032626883	0.8246341842971648
FFA	-	8:0	WT	DH	5.326111320144226	5.483510676034399	6.203483053431666	6.3642848711391435	5.1502545100886765
FFA	-	8:0	KO	DH	3.3736492143509187	2.420864782634135	3.0010113978793145	2.7983664463746436	2.8420174165347154
FFA	-	8:0	WT	VH	5.918755039758987	6.399945200481963	5.725724072395051	6.6568785787696365	6.860965686989003
FFA	-	8:0	KO	VH	5.493620224413415	5.634377958221906	4.50688390059356	4.074564890964183	3.856899862881651
