# Supplementary material for: The DDHD2-STXBP1 interaction mediates long-term memory via generation of saturated free fatty acids
Source: EMBO J. 2024 Feb 5;43(4):533–67. doi: 10.1038/s44318-024-00030-7 (PMC10897203; doi:10.1038/s44318-024-00030-7)
Supplement: Supplementary file 6 — Source Data Fig. 8 [file 44318_2024_30_MOESM6_ESM.zip › Figure 8/8D/FFA.tsv]

# ALL MEASUREMENTS ARE pmol/mg tissue
# CLASS	POS	CHAIN	CONDITION	DIFFERENCE	R1	R2	R3	R4	R5	R6	R7	R8
FFA	-	10:0	WT_DMSO	S	0.6983626015746285	1.0184210647049246	0.951981034508586
FFA	-	10:0	KO_DMSO	S	0.39741618106616877	0.5816923654966345	0.6348633826449297
FFA	-	10:0	WT_KLH45	S	1.2441694964245722	1.1828801119778376	1.1746755999952303
FFA	-	10:0	KO_KLH45	S	0.40775934493776084	0.5565821708782277	0.6376766620362662
FFA	-	10:0	WT_DMSO	NS	1.296788083260839	1.1986699914084342	1.1235404498531347
FFA	-	10:0	KO_DMSO	NS	0.4998076412583262	0.3221011085531008	0.5832588868046642
FFA	-	10:0	WT_KLH45	NS	1.440970329227761	1.2950080583608439	1.1405239794071924
FFA	-	10:0	KO_KLH45	NS	0.4750423977725534	0.3221011085531008	0.5400545248191335
FFA	-	12:0	WT_DMSO	S	1.713148133438456	1.8619814121630434	3.5681951745326064
FFA	-	12:0	KO_DMSO	S	0.4106389693390017	0.4411199197669646	0.43860440268771794
FFA	-	12:0	WT_KLH45	S	0.8136269840052492	0.9635079787228855	0.9522678964757365
FFA	-	12:0	KO_KLH45	S	0.42132626984231913	0.18447867127680387	0.44054799679120854
FFA	-	12:0	WT_DMSO	NS	0.9515061007673258	1.0851747127932756	1.011251854739312
FFA	-	12:0	KO_DMSO	NS	0.6114695613184888	0.4092177287290013	0.38791049746090545
FFA	-	12:0	WT_KLH45	NS	1.0765747857329577	1.1359384761488023	1.0209130186022028
FFA	-	12:0	KO_KLH45	NS	0.5811715199918971	0.4092177287290013	0.35917638653787537
FFA	-	14:0	WT_DMSO	S	10.071361997768344	8.295345339007676	10.839103018182817
FFA	-	14:0	KO_DMSO	S	1.2271468490506448	1.2925948043208355	1.3973977100395778
FFA	-	14:0	WT_KLH45	S	2.682483103811293	2.4551702828407054	2.49565053503529
FFA	-	14:0	KO_KLH45	S	1.2590846048817927	0.9364059941514306	1.4035900189466957
FFA	-	14:0	WT_DMSO	NS	2.7254030900438138	2.4235538410528554	2.3109616517971645
FFA	-	14:0	KO_DMSO	NS	1.4567378609930723	1.0479558654850873	0.9861908689439274
FFA	-	14:0	WT_KLH45	NS	2.98438952875066	4.000907542692748	2.4023174862639447
FFA	-	14:0	KO_KLH45	NS	0.4537937154988005	1.0479558654850873	0.8542849110356435
FFA	-	16:0	WT_DMSO	S	13.011456992077642	10.554536369003515	10.69096211823645
FFA	-	16:0	KO_DMSO	S	1.9715448311501786	1.550760156652657	1.5929256814105466
FFA	-	16:0	WT_KLH45	S	2.576581885668227	3.311515667490248	3.455058670116112
FFA	-	16:0	KO_KLH45	S	2.0228563082371704	1.4014160198709669	1.5999844362764721
FFA	-	16:0	WT_DMSO	NS	3.0907949823145913	3.834650389961723	3.7489553902901336
FFA	-	16:0	KO_DMSO	NS	1.9185000334082944	1.4358074183583114	1.9789755927695523
FFA	-	16:0	WT_KLH45	NS	3.3413189222626696	3.3939484439480907	4.000048600356526
FFA	-	16:0	KO_KLH45	NS	0.797442196431985	1.4358074183583114	0.893516865510064
FFA	-	16:1	WT_DMSO	S	3.08338528387642	4.094076916144837	3.6343393738072227
FFA	-	16:1	KO_DMSO	S	1.2813168093451506	1.930707574792228	1.9559886027642401
FFA	-	16:1	WT_KLH45	S	3.1807569893124534	5.54607908044651	5.746201500944713
FFA	-	16:1	KO_KLH45	S	1.3146643939727523	1.7254460900059143	1.9646562036627522
FFA	-	16:1	WT_DMSO	NS	3.6282355352005795	6.069089138443986	5.8936614039083
FFA	-	16:1	KO_DMSO	NS	1.3960275784901333	1.786821689614175	1.6034610066957846
FFA	-	16:1	WT_KLH45	NS	3.9658163709495846	5.629544661862403	6.2444612501297705
FFA	-	16:1	KO_KLH45	NS	1.3268550408171988	1.786821689614175	1.4846861173109116
FFA	-	18:0	WT_DMSO	S	10.234336901384498	11.632700912923509	9.055109565289383
FFA	-	18:0	KO_DMSO	S	1.6812407268833616	2.069426166442938	2.1440144584783396
FFA	-	18:0	WT_KLH45	S	6.428231188882088	2.7017073125913766	6.171123697459295
FFA	-	18:0	KO_KLH45	S	1.7249967417972432	1.5630422183784805	2.1535152611008432
FFA	-	18:0	WT_DMSO	NS	3.051019843359268	2.8455175509692414	2.7752215107300837
FFA	-	18:0	KO_DMSO	NS	1.6677951230541639	1.180088216640295	1.6095125331066495
FFA	-	18:0	WT_KLH45	NS	3.286210613486089	3.6440329311146	2.953609034302483
FFA	-	18:0	KO_KLH45	NS	0.8616420541134332	1.180088216640295	1.0564642677992726
FFA	-	18:1	WT_DMSO	S	2.662117448664481	2.984692379916415	2.5169939116304585
FFA	-	18:1	KO_DMSO	S	1.7806725060292552	1.909790510144468	2.0261117044465653
FFA	-	18:1	WT_KLH45	S	4.142914842659372	3.013860321995136	4.849974884006822
FFA	-	18:1	KO_KLH45	S	1.8270163350150017	1.235007164749254	2.035090042870996
FFA	-	18:1	WT_DMSO	NS	2.573585065949652	5.299086020489647	4.89928026494027
FFA	-	18:1	KO_DMSO	NS	2.318992502171747	1.6823838460051082	1.8042081202234574
FFA	-	18:1	WT_KLH45	NS	3.043787430793292	3.6036069790412504	4.915354097849098
FFA	-	18:1	KO_KLH45	NS	1.1460323746575454	1.6823838460051082	0.8340665259039718
FFA	-	18:2	WT_DMSO	S	0.9519434280990052	1.1173077038397432	1.257409313576589
FFA	-	18:2	KO_DMSO	S	0.6226390125109332	0.5966362671986829	0.6263558581102888
FFA	-	18:2	WT_KLH45	S	1.0043083007593394	1.3215648488888285	1.394556931563113
FFA	-	18:2	KO_KLH45	S	0.6388438316553621	0.6691538729667021	0.6291314379837466
FFA	-	18:2	WT_DMSO	NS	1.198498411808709	1.5196130588426706	1.5016498665682085
FFA	-	18:2	KO_DMSO	NS	0.8080246218821393	0.6937031835418038	0.7276197835325885
FFA	-	18:2	WT_KLH45	NS	1.2813753527602307	1.3564186128194775	1.620382985194049
FFA	-	18:2	KO_KLH45	NS	0.7679873658429343	0.6937031835418038	0.6737220217894337
FFA	-	18:3	WT_DMSO	S	0.6184732824020281	0.7447551236328186	1.1317561575964363
FFA	-	18:3	KO_DMSO	S	0.6347702737314412	0.6060717605105909	0.639047092576037
FFA	-	18:3	WT_KLH45	S	1.1359224360768174	0.7220790872298722	0.7571363768607772
FFA	-	18:3	KO_KLH45	S	0.6512908213961236	0.6797361946258581	0.641878911302371
FFA	-	18:3	WT_DMSO	NS	1.2159479278809473	0.763401673759509	0.749809325095934
FFA	-	18:3	KO_DMSO	NS	0.7760589935599703	0.6446289507437355	0.6756262519283625
FFA	-	18:3	WT_KLH45	NS	1.2789100342911832	2.082880017283048	0.8040005540924744
FFA	-	18:3	KO_KLH45	NS	0.7376056200051971	0.6446289507437355	0.6255798628966319
FFA	-	20:0	WT_DMSO	S	1.6463855632752744	1.9365059259839041	3.4821878009725977
FFA	-	20:0	KO_DMSO	S	0.7113910597759705	0.7548547579025435	0.7641042669232588
FFA	-	20:0	WT_KLH45	S	0.7387681538016951	1.1243566966646885	1.1386879923058808
FFA	-	20:0	KO_KLH45	S	0.7299057420123822	0.7527127400278384	0.767490253335031
FFA	-	20:0	WT_DMSO	NS	0.8856620996294493	1.2525691257667662	1.1907737161860001
FFA	-	20:0	KO_DMSO	NS	0.7893285299038708	0.7409442107114779	0.7420537062974231
FFA	-	20:0	WT_KLH45	NS	1.013366855787375	1.4043078605999144	1.2332355499862233
FFA	-	20:0	KO_KLH45	NS	0.750217656800526	0.7409442107114779	0.6870867650902065
FFA	-	20:4	WT_DMSO	S	1.2776382572777683	1.5221703323230082	2.6210995880780983
FFA	-	20:4	KO_DMSO	S	0.9746824905929967	0.7771298738673864	0.8224506270497185
FFA	-	20:4	WT_KLH45	S	0.5919518598833375	0.6850610845543945	0.7150712023042771
FFA	-	20:4	KO_KLH45	S	1.000049602460282	0.7682173868522144	0.8260951645403376
FFA	-	20:4	WT_DMSO	NS	0.5868280916172445	0.6576991538482031	0.6433228136503082
FFA	-	20:4	KO_DMSO	NS	0.685378226285284	0.6840714930240024	0.9398390233903733
FFA	-	20:4	WT_KLH45	NS	0.7052191008327781	0.8522653812532374	0.6867207707663894
FFA	-	20:4	KO_KLH45	NS	0.651418043901779	0.6840714930240024	0.8702213179540493
FFA	-	20:5	WT_DMSO	S	0.4320257740544756	0.7271420585047353	0.8984502613382102
FFA	-	20:5	KO_DMSO	S	0.17557094851560395	0.2399881734024212	0.2515291670847502
FFA	-	20:5	WT_KLH45	S	0.11036854098600259	0.5139811049201782	0.556826827319843
FFA	-	20:5	KO_KLH45	S	0.18014036259108515	0.2691573149792412	0.2526437719610489
FFA	-	20:5	WT_DMSO	NS	0.12128036139035163	0.5490469402239946	0.5543738228382775
FFA	-	20:5	KO_DMSO	NS	0.25540090104016855	0.2013881009277183	0.21507276617594726
FFA	-	20:5	WT_KLH45	NS	0.12617247430767364	0.4364732429895445	0.6141772273024237
FFA	-	20:5	KO_KLH45	NS	0.24274590143907918	0.2013881009277183	0.19914145016291412
FFA	-	22:0	WT_DMSO	S	0.5012690310456764	0.6929473816519984	1.8563341218351288
FFA	-	22:0	KO_DMSO	S	0.536547917616093	0.6187954201616934	0.6423636287635751
FFA	-	22:0	WT_KLH45	S	1.6495459758782025	0.6991796643417422	0.7204130880024913
FFA	-	22:0	KO_KLH45	S	0.5505121276841796	0.6940063397744604	0.6452101441052157
FFA	-	22:0	WT_DMSO	NS	1.7961223994171454	0.7491668248588848	0.7236626593023782
FFA	-	22:0	KO_DMSO	NS	0.7121665477963983	0.6465654191240418	0.6036560122478949
FFA	-	22:0	WT_KLH45	NS	2.144107381427629	0.9737205387896222	0.7625393338861564
FFA	-	22:0	KO_KLH45	NS	0.6768790161488291	0.6465654191240418	0.41767994737015685
FFA	-	22:1	WT_DMSO	S	0.7867237589593052	1.0350684095555784	1.6079005063425897
FFA	-	22:1	KO_DMSO	S	0.16475383603336965	0.28253468050738073	0.2943271259936022
FFA	-	22:1	WT_KLH45	S	0.9193630129600059	0.46307884172753894	0.48062032822982076
FFA	-	22:1	KO_KLH45	S	0.16904172365786177	0.3168750981173023	0.29563138209106277
FFA	-	22:1	WT_DMSO	NS	1.0738271253219296	0.47350494031461277	0.46058020614954015
FFA	-	22:1	KO_DMSO	NS	0.325672704133532	0.28332238722608616	0.16925332791115724
FFA	-	22:1	WT_KLH45	NS	1.2670482948716297	0.3588296223107066	0.4888379660674339
FFA	-	22:1	KO_KLH45	NS	0.3095357683431318	0.28332238722608616	0.15671604436218262
FFA	-	22:6	WT_DMSO	S	0.7457567338450065	0.8216585315180724	1.2059213419627484
FFA	-	22:6	KO_DMSO	S	0.28111001828654536	0.3422558285503441	0.3613493161919921
FFA	-	22:6	WT_KLH45	S	0.3160703445888145	0.43346781054498906	0.4132062662042663
FFA	-	22:6	KO_KLH45	S	0.2884261949386477	0.3838549981133227	0.362950568700967
FFA	-	22:6	WT_DMSO	NS	0.3610660652428155	0.5194268371388414	0.46834819065440614
FFA	-	22:6	KO_DMSO	NS	0.3320026863326152	0.2609443672898987	0.30938431214485085
FFA	-	22:6	WT_KLH45	NS	0.4340645790247829	0.5650831491059465	0.45656769313459317
FFA	-	22:6	KO_KLH45	NS	0.31555210277559376	0.2609443672898987	0.2864669556896767
FFA	-	24:0	WT_DMSO	S	0.497463614026062	0.675171315267503	1.2633208597275523
FFA	-	24:0	KO_DMSO	S	0.5035466090360984	0.5976552945255152	0.6294023425963665
FFA	-	24:0	WT_KLH45	S	0.7852668556485723	0.6668333995670557	0.6944764381129209
FFA	-	24:0	KO_KLH45	S	0.516651926188189	0.5757420034520006	0.6321914224010771
FFA	-	24:0	WT_DMSO	NS	0.8943984182923789	0.7375417042359753	0.719822735557575
FFA	-	24:0	KO_DMSO	NS	0.6799433924233385	0.6586584324911688	0.5521274964911385
FFA	-	24:0	WT_KLH45	NS	0.9598316823108686	0.9543074871441903	0.7666342063415035
FFA	-	24:0	KO_KLH45	NS	0.45534413672733276	0.6586584324911688	0.5112291634177207
FFA	-	24:1	WT_DMSO	S	0.14020082766910133	0.10894725200207495	0.21353871044281714
FFA	-	24:1	KO_DMSO	S	0.04812954823701993	0.06202873809295224	0.0590888987961304
FFA	-	24:1	WT_KLH45	S	0.042184392360329934	0.06892513026973812	0.05732160073833732
FFA	-	24:1	KO_KLH45	S	0.0493821691120575	0.06956796395401528	0.059350740297442646
FFA	-	24:1	WT_DMSO	NS	0.06882236440120706	0.09772077146276396	0.08268931797132541
FFA	-	24:1	KO_DMSO	NS	0.07483305884605246	0.07352203243006243	0.05593759902116595
FFA	-	24:1	WT_KLH45	NS	0.08296583338581233	0.08783237836161661	0.07378901932095523
FFA	-	24:1	KO_KLH45	NS	0.07112511448881564	0.07352203243006243	0.05179407316774625
FFA	-	6:0	WT_DMSO	S	3.0623610216837256	2.2853255174510125	2.978259027067249
FFA	-	6:0	KO_DMSO	S	0.614952889775826	0.8584504714889961	0.7481505297631533
FFA	-	6:0	WT_KLH45	S	2.0904345357506493	1.2472381194982225	3.372404106394474
FFA	-	6:0	KO_KLH45	S	0.6309576696899116	0.9627900436626715	0.7514658201461512
FFA	-	6:0	WT_DMSO	NS	0.9022776673903719	1.5773904032890376	1.348815078733796
FFA	-	6:0	KO_DMSO	NS	0.860874006386563	0.792638966070042	0.7255547242161381
FFA	-	6:0	WT_KLH45	NS	1.214031723528052	1.2531533556010457	1.2261780853105242
FFA	-	6:0	KO_KLH45	NS	0.8182180871511928	0.792638966070042	0.6718099298297574
FFA	-	8:0	WT_DMSO	S	1.5003593184966388	1.2507384806103383	1.7110474949816306
FFA	-	8:0	KO_DMSO	S	1.306023525835381	1.3610733751308732	1.2999035930683827
FFA	-	8:0	WT_KLH45	S	1.4780817189992754	2.1303964884279316	2.0249311615088703
FFA	-	8:0	KO_KLH45	S	1.3400141281093751	1.1767747769139547	1.3056638748692766
FFA	-	8:0	WT_DMSO	NS	1.7822523915966144	2.7174486947540895	2.4460512598023247
FFA	-	8:0	KO_DMSO	NS	1.8574795748935868	1.1429668076849469	1.1763488464470753
FFA	-	8:0	WT_KLH45	NS	2.145820771044846	2.3589628667829134	2.3776841369861765
FFA	-	8:0	KO_KLH45	NS	1.1233256406484078	1.1429668076849469	1.0892118948584029
