# Supplementary material for: The DDHD2-STXBP1 interaction mediates long-term memory via generation of saturated free fatty acids
Source: EMBO J. 2024 Feb 5;43(4):533–67. doi: 10.1038/s44318-024-00030-7 (PMC10897203; doi:10.1038/s44318-024-00030-7)
Supplement: Supplementary file 7 — Source Data Fig. 9 [file 44318_2024_30_MOESM7_ESM.zip]

Archive with 13 entries (8 files):
- Figure 9/9A/
- Figure 9/9A/Figure 9A Western blot of STXBP Haploinsufficient mice.tif
- Figure 9/9B/
- Figure 9/9B/Figure 9B Western blot of STXBP Haploinsufficient mice.tif
- Figure 9/9C/
- Figure 9/9C/20220701-145219_ffa_stackplot of STXBP Haploinsufficient mice.png
- Figure 9/9C/FFA_PL.tsv
- Figure 9/9D/
- Figure 9/9D/FFA_PL.tsv
- Figure 9/9D/Figure 9D PLSD FFA Changes.tif
- Figure 9/9E/
- Figure 9/9E/FFA_PL.tsv
- Figure 9/9E/Figure 9E Volcano plots of FFA in STXBP Haploinsufficient mice.tif
